# Supplementary material for: Structural and functional insights into the bona fide catalytic state of Streptococcus pyogenes Cas9 HNH nuclease domain
Source: eLife. 2019 Jul 30;8:e46500. doi: 10.7554/eLife.46500 (PMC6706240; doi:10.7554/eLife.46500)
Supplement: Figure 2—source data 1. [file elife-46500-fig2-data1.zip]

Archive with 1 entries (1 files):
- Source Data 1_active Cas9-gRNA-DNA.pdb
