# Supplementary material for: Structural and functional insights into the bona fide catalytic state of Streptococcus pyogenes Cas9 HNH nuclease domain
Source: eLife. 2019 Jul 30;8:e46500. doi: 10.7554/eLife.46500 (PMC6706240; doi:10.7554/eLife.46500)
Supplement: Figure 2—source data 1. [file elife-46500-fig2-data1.zip › Source Data 1_active Cas9-gRNA-DNA.pdb]

# This is the coordinate file for the activated Cas9-sgRNA-tDNA ternary complex taken from the end of MD simulation
ATOM      1  N   LYS A   4      44.676 103.246  46.955  0.00  0.00            
ATOM      2  CA  LYS A   4      44.326 103.975  48.188  0.00  0.00            
ATOM      3  CB  LYS A   4      43.026 103.621  48.841  0.00  0.00            
ATOM      4  CG  LYS A   4      42.649 104.514  50.084  0.00  0.00            
ATOM      5  CD  LYS A   4      41.317 104.106  50.764  0.00  0.00            
ATOM      6  CE  LYS A   4      40.841 105.210  51.675  0.00  0.00            
ATOM      7  NZ  LYS A   4      39.513 104.913  52.214  0.00  0.00            
ATOM      8  C   LYS A   4      45.471 103.923  49.242  0.00  0.00            
ATOM      9  O   LYS A   4      45.953 104.929  49.705  0.00  0.00            
ATOM     10  N   TYR A   5      45.774 102.690  49.717  0.00  0.00            
ATOM     11  CA  TYR A   5      46.668 102.513  50.859  0.00  0.00            
ATOM     12  CB  TYR A   5      45.816 102.776  52.170  0.00  0.00            
ATOM     13  CG  TYR A   5      44.982 101.568  52.603  0.00  0.00            
ATOM     14  CD1 TYR A   5      45.388 100.822  53.691  0.00  0.00            
ATOM     15  CE1 TYR A   5      44.578  99.797  54.231  0.00  0.00            
ATOM     16  CZ  TYR A   5      43.372  99.464  53.621  0.00  0.00            
ATOM     17  OH  TYR A   5      42.554  98.607  54.167  0.00  0.00            
ATOM     18  CE2 TYR A   5      42.946 100.247  52.539  0.00  0.00            
ATOM     19  CD2 TYR A   5      43.768 101.194  51.922  0.00  0.00            
ATOM     20  C   TYR A   5      47.165 101.075  50.882  0.00  0.00            
ATOM     21  O   TYR A   5      46.545 100.144  50.450  0.00  0.00            
ATOM     22  N   SER A   6      48.310 100.954  51.610  0.00  0.00            
ATOM     23  CA  SER A   6      48.918  99.696  51.969  0.00  0.00            
ATOM     24  CB  SER A   6      50.179  99.383  51.136  0.00  0.00            
ATOM     25  OG  SER A   6      49.801  99.207  49.733  0.00  0.00            
ATOM     26  C   SER A   6      49.182  99.412  53.468  0.00  0.00            
ATOM     27  O   SER A   6      49.325 100.383  54.301  0.00  0.00            
ATOM     28  N   ILE A   7      49.220  98.159  53.846  0.00  0.00            
ATOM     29  CA  ILE A   7      49.617  97.716  55.162  0.00  0.00            
ATOM     30  CB  ILE A   7      48.587  96.705  55.714  0.00  0.00            
ATOM     31  CG2 ILE A   7      49.187  95.711  56.840  0.00  0.00            
ATOM     32  CG1 ILE A   7      47.424  97.540  56.285  0.00  0.00            
ATOM     33  CD1 ILE A   7      46.182  96.654  56.579  0.00  0.00            
ATOM     34  C   ILE A   7      51.037  97.123  55.122  0.00  0.00            
ATOM     35  O   ILE A   7      51.417  96.488  54.164  0.00  0.00            
ATOM     36  N   GLY A   8      51.753  97.206  56.176  0.00  0.00            
ATOM     37  CA  GLY A   8      52.871  96.287  56.612  0.00  0.00            
ATOM     38  C   GLY A   8      52.692  95.678  58.024  0.00  0.00            
ATOM     39  O   GLY A   8      51.990  96.324  58.803  0.00  0.00            
ATOM     40  N   LEU A   9      53.180  94.461  58.262  0.00  0.00            
ATOM     41  CA  LEU A   9      53.171  93.754  59.537  0.00  0.00            
ATOM     42  CB  LEU A   9      52.404  92.452  59.395  0.00  0.00            
ATOM     43  CG  LEU A   9      50.911  92.625  59.102  0.00  0.00            
ATOM     44  CD1 LEU A   9      50.247  91.320  58.679  0.00  0.00            
ATOM     45  CD2 LEU A   9      50.097  93.323  60.174  0.00  0.00            
ATOM     46  C   LEU A   9      54.547  93.411  60.049  0.00  0.00            
ATOM     47  O   LEU A   9      55.447  93.196  59.228  0.00  0.00            
ATOM     48  N   ASP A  10      54.699  93.309  61.342  0.00  0.00            
ATOM     49  CA  ASP A  10      55.778  92.614  62.004  0.00  0.00            
ATOM     50  CB  ASP A  10      56.379  93.634  63.019  0.00  0.00            
ATOM     51  CG  ASP A  10      57.609  93.167  63.703  0.00  0.00            
ATOM     52  OD1 ASP A  10      57.748  93.195  64.967  0.00  0.00            
ATOM     53  OD2 ASP A  10      58.457  92.529  63.032  0.00  0.00            
ATOM     54  C   ASP A  10      55.234  91.461  62.897  0.00  0.00            
ATOM     55  O   ASP A  10      54.458  91.744  63.828  0.00  0.00            
ATOM     56  N   ILE A  11      55.690  90.231  62.577  0.00  0.00            
ATOM     57  CA  ILE A  11      55.214  89.001  63.104  0.00  0.00            
ATOM     58  CB  ILE A  11      55.021  87.988  61.931  0.00  0.00            
ATOM     59  CG2 ILE A  11      54.563  86.619  62.408  0.00  0.00            
ATOM     60  CG1 ILE A  11      54.196  88.498  60.751  0.00  0.00            
ATOM     61  CD1 ILE A  11      52.749  88.984  60.994  0.00  0.00            
ATOM     62  C   ILE A  11      56.107  88.397  64.153  0.00  0.00            
ATOM     63  O   ILE A  11      57.323  88.562  64.142  0.00  0.00            
ATOM     64  N   GLY A  12      55.593  87.679  65.119  0.00  0.00            
ATOM     65  CA  GLY A  12      56.294  86.861  66.168  0.00  0.00            
ATOM     66  C   GLY A  12      55.361  85.993  66.953  0.00  0.00            
ATOM     67  O   GLY A  12      54.128  85.912  66.683  0.00  0.00            
ATOM     68  N   THR A  13      55.925  85.283  67.910  0.00  0.00            
ATOM     69  CA  THR A  13      55.288  84.194  68.631  0.00  0.00            
ATOM     70  CB  THR A  13      56.311  83.246  69.338  0.00  0.00            
ATOM     71  CG2 THR A  13      57.061  82.367  68.349  0.00  0.00            
ATOM     72  OG1 THR A  13      57.123  83.926  70.228  0.00  0.00            
ATOM     73  C   THR A  13      54.337  84.768  69.645  0.00  0.00            
ATOM     74  O   THR A  13      53.561  83.999  70.219  0.00  0.00            
ATOM     75  N   ASN A  14      54.545  86.050  70.015  0.00  0.00            
ATOM     76  CA  ASN A  14      53.838  86.648  71.122  0.00  0.00            
ATOM     77  CB  ASN A  14      54.789  86.669  72.368  0.00  0.00            
ATOM     78  CG  ASN A  14      54.858  85.245  73.020  0.00  0.00            
ATOM     79  OD1 ASN A  14      55.682  84.396  72.722  0.00  0.00            
ATOM     80  ND2 ASN A  14      53.942  84.977  73.916  0.00  0.00            
ATOM     81  C   ASN A  14      53.378  88.124  70.760  0.00  0.00            
ATOM     82  O   ASN A  14      53.002  88.811  71.743  0.00  0.00            
ATOM     83  N   SER A  15      53.433  88.615  69.513  0.00  0.00            
ATOM     84  CA  SER A  15      53.099  89.953  69.144  0.00  0.00            
ATOM     85  CB  SER A  15      54.207  90.973  69.480  0.00  0.00            
ATOM     86  OG  SER A  15      55.436  90.642  68.892  0.00  0.00            
ATOM     87  C   SER A  15      52.832  90.021  67.603  0.00  0.00            
ATOM     88  O   SER A  15      53.460  89.202  66.856  0.00  0.00            
ATOM     89  N   VAL A  16      51.868  90.829  67.161  0.00  0.00            
ATOM     90  CA  VAL A  16      51.742  91.394  65.822  0.00  0.00            
ATOM     91  CB  VAL A  16      50.585  90.769  64.927  0.00  0.00            
ATOM     92  CG1 VAL A  16      49.218  90.737  65.722  0.00  0.00            
ATOM     93  CG2 VAL A  16      50.398  91.588  63.707  0.00  0.00            
ATOM     94  C   VAL A  16      51.683  92.934  65.872  0.00  0.00            
ATOM     95  O   VAL A  16      50.735  93.424  66.462  0.00  0.00            
ATOM     96  N   GLY A  17      52.623  93.645  65.318  0.00  0.00            
ATOM     97  CA  GLY A  17      52.518  95.102  64.938  0.00  0.00            
ATOM     98  C   GLY A  17      52.202  95.379  63.499  0.00  0.00            
ATOM     99  O   GLY A  17      52.290  94.528  62.670  0.00  0.00            
ATOM    100  N   TRP A  18      51.621  96.574  63.279  0.00  0.00            
ATOM    101  CA  TRP A  18      50.851  96.970  62.143  0.00  0.00            
ATOM    102  CB  TRP A  18      49.428  96.458  62.315  0.00  0.00            
ATOM    103  CG  TRP A  18      48.746  96.748  63.650  0.00  0.00            
ATOM    104  CD1 TRP A  18      48.551  95.900  64.653  0.00  0.00            
ATOM    105  NE1 TRP A  18      47.766  96.524  65.616  0.00  0.00            
ATOM    106  CE2 TRP A  18      47.543  97.893  65.283  0.00  0.00            
ATOM    107  CZ2 TRP A  18      46.841  98.936  65.919  0.00  0.00            
ATOM    108  CH2 TRP A  18      46.626 100.174  65.210  0.00  0.00            
ATOM    109  CZ3 TRP A  18      47.261 100.359  63.976  0.00  0.00            
ATOM    110  CE3 TRP A  18      48.010  99.319  63.398  0.00  0.00            
ATOM    111  CD2 TRP A  18      48.211  98.020  64.057  0.00  0.00            
ATOM    112  C   TRP A  18      50.995  98.472  61.855  0.00  0.00            
ATOM    113  O   TRP A  18      51.130  99.313  62.715  0.00  0.00            
ATOM    114  N   ALA A  19      50.980  98.810  60.590  0.00  0.00            
ATOM    115  CA  ALA A  19      50.856 100.167  60.139  0.00  0.00            
ATOM    116  CB  ALA A  19      52.278 100.737  59.896  0.00  0.00            
ATOM    117  C   ALA A  19      50.179 100.277  58.821  0.00  0.00            
ATOM    118  O   ALA A  19      50.552  99.496  57.877  0.00  0.00            
ATOM    119  N   VAL A  20      49.302 101.288  58.673  0.00  0.00            
ATOM    120  CA  VAL A  20      48.780 101.792  57.374  0.00  0.00            
ATOM    121  CB  VAL A  20      47.413 102.398  57.651  0.00  0.00            
ATOM    122  CG1 VAL A  20      46.923 103.199  56.456  0.00  0.00            
ATOM    123  CG2 VAL A  20      46.402 101.284  57.999  0.00  0.00            
ATOM    124  C   VAL A  20      49.680 102.887  56.808  0.00  0.00            
ATOM    125  O   VAL A  20      50.348 103.578  57.574  0.00  0.00            
ATOM    126  N   ILE A  21      49.718 102.990  55.471  0.00  0.00            
ATOM    127  CA  ILE A  21      50.443 104.034  54.760  0.00  0.00            
ATOM    128  CB  ILE A  21      51.847 103.548  54.250  0.00  0.00            
ATOM    129  CG2 ILE A  21      52.714 103.180  55.502  0.00  0.00            
ATOM    130  CG1 ILE A  21      51.880 102.448  53.185  0.00  0.00            
ATOM    131  CD1 ILE A  21      53.154 102.275  52.310  0.00  0.00            
ATOM    132  C   ILE A  21      49.605 104.437  53.511  0.00  0.00            
ATOM    133  O   ILE A  21      48.846 103.719  53.034  0.00  0.00            
ATOM    134  N   THR A  22      49.870 105.688  53.040  0.00  0.00            
ATOM    135  CA  THR A  22      49.397 106.306  51.804  0.00  0.00            
ATOM    136  CB  THR A  22      49.079 107.827  52.009  0.00  0.00            
ATOM    137  CG2 THR A  22      48.037 108.134  53.119  0.00  0.00            
ATOM    138  OG1 THR A  22      50.176 108.596  52.397  0.00  0.00            
ATOM    139  C   THR A  22      50.470 106.250  50.700  0.00  0.00            
ATOM    140  O   THR A  22      51.584 105.744  50.852  0.00  0.00            
ATOM    141  N   ASP A  23      50.212 106.607  49.474  0.00  0.00            
ATOM    142  CA  ASP A  23      51.156 106.889  48.387  0.00  0.00            
ATOM    143  CB  ASP A  23      50.464 107.780  47.318  0.00  0.00            
ATOM    144  CG  ASP A  23      49.139 107.273  46.725  0.00  0.00            
ATOM    145  OD1 ASP A  23      48.957 107.645  45.576  0.00  0.00            
ATOM    146  OD2 ASP A  23      48.368 106.521  47.332  0.00  0.00            
ATOM    147  C   ASP A  23      52.443 107.604  48.837  0.00  0.00            
ATOM    148  O   ASP A  23      53.476 107.196  48.471  0.00  0.00            
ATOM    149  N   GLU A  24      52.362 108.637  49.671  0.00  0.00            
ATOM    150  CA  GLU A  24      53.487 109.380  50.139  0.00  0.00            
ATOM    151  CB  GLU A  24      53.102 110.881  50.141  0.00  0.00            
ATOM    152  CG  GLU A  24      52.583 111.535  48.813  0.00  0.00            
ATOM    153  CD  GLU A  24      51.993 112.858  49.115  0.00  0.00            
ATOM    154  OE1 GLU A  24      51.038 113.135  48.382  0.00  0.00            
ATOM    155  OE2 GLU A  24      52.602 113.643  49.878  0.00  0.00            
ATOM    156  C   GLU A  24      54.045 108.910  51.481  0.00  0.00            
ATOM    157  O   GLU A  24      54.739 109.736  52.136  0.00  0.00            
ATOM    158  N   TYR A  25      53.840 107.629  51.875  0.00  0.00            
ATOM    159  CA  TYR A  25      54.514 107.047  52.980  0.00  0.00            
ATOM    160  CB  TYR A  25      56.098 106.868  52.763  0.00  0.00            
ATOM    161  CG  TYR A  25      56.573 106.221  51.481  0.00  0.00            
ATOM    162  CD1 TYR A  25      56.386 104.847  51.217  0.00  0.00            
ATOM    163  CE1 TYR A  25      56.799 104.251  49.980  0.00  0.00            
ATOM    164  CZ  TYR A  25      57.308 105.091  48.985  0.00  0.00            
ATOM    165  OH  TYR A  25      57.806 104.443  47.880  0.00  0.00            
ATOM    166  CE2 TYR A  25      57.359 106.453  49.152  0.00  0.00            
ATOM    167  CD2 TYR A  25      56.961 107.042  50.404  0.00  0.00            
ATOM    168  C   TYR A  25      54.105 107.601  54.339  0.00  0.00            
ATOM    169  O   TYR A  25      54.675 107.233  55.348  0.00  0.00            
ATOM    170  N   LYS A  26      53.276 108.611  54.462  0.00  0.00            
ATOM    171  CA  LYS A  26      52.798 108.953  55.816  0.00  0.00            
ATOM    172  CB  LYS A  26      52.028 110.315  55.757  0.00  0.00            
ATOM    173  CG  LYS A  26      53.009 111.460  55.444  0.00  0.00            
ATOM    174  CD  LYS A  26      52.239 112.782  55.296  0.00  0.00            
ATOM    175  CE  LYS A  26      52.953 113.837  54.457  0.00  0.00            
ATOM    176  NZ  LYS A  26      52.301 115.170  54.508  0.00  0.00            
ATOM    177  C   LYS A  26      51.928 107.892  56.412  0.00  0.00            
ATOM    178  O   LYS A  26      51.293 107.209  55.607  0.00  0.00            
ATOM    179  N   VAL A  27      52.004 107.756  57.689  0.00  0.00            
ATOM    180  CA  VAL A  27      50.930 107.091  58.463  0.00  0.00            
ATOM    181  CB  VAL A  27      51.577 106.560  59.811  0.00  0.00            
ATOM    182  CG1 VAL A  27      50.568 106.041  60.779  0.00  0.00            
ATOM    183  CG2 VAL A  27      52.521 105.489  59.477  0.00  0.00            
ATOM    184  C   VAL A  27      49.745 107.986  58.730  0.00  0.00            
ATOM    185  O   VAL A  27      49.869 109.076  59.360  0.00  0.00            
ATOM    186  N   PRO A  28      48.553 107.602  58.188  0.00  0.00            
ATOM    187  CD  PRO A  28      48.354 106.654  57.088  0.00  0.00            
ATOM    188  CG  PRO A  28      46.978 107.057  56.435  0.00  0.00            
ATOM    189  CB  PRO A  28      46.175 107.585  57.624  0.00  0.00            
ATOM    190  CA  PRO A  28      47.316 108.256  58.419  0.00  0.00            
ATOM    191  C   PRO A  28      46.955 108.306  59.892  0.00  0.00            
ATOM    192  O   PRO A  28      47.294 107.449  60.748  0.00  0.00            
ATOM    193  N   SER A  29      46.070 109.212  60.282  0.00  0.00            
ATOM    194  CA  SER A  29      45.561 109.562  61.567  0.00  0.00            
ATOM    195  CB  SER A  29      46.283 110.693  62.192  0.00  0.00            
ATOM    196  OG  SER A  29      45.580 110.835  63.458  0.00  0.00            
ATOM    197  C   SER A  29      44.117 109.858  61.263  0.00  0.00            
ATOM    198  O   SER A  29      43.745 110.557  60.294  0.00  0.00            
ATOM    199  N   LYS A  30      43.222 109.512  62.199  0.00  0.00            
ATOM    200  CA  LYS A  30      41.713 109.563  62.044  0.00  0.00            
ATOM    201  CB  LYS A  30      41.163 108.342  61.327  0.00  0.00            
ATOM    202  CG  LYS A  30      39.694 108.374  60.913  0.00  0.00            
ATOM    203  CD  LYS A  30      39.528 107.366  59.786  0.00  0.00            
ATOM    204  CE  LYS A  30      38.051 107.199  59.487  0.00  0.00            
ATOM    205  NZ  LYS A  30      37.788 106.285  58.376  0.00  0.00            
ATOM    206  C   LYS A  30      40.976 109.763  63.387  0.00  0.00            
ATOM    207  O   LYS A  30      41.671 109.626  64.374  0.00  0.00            
ATOM    208  N   LYS A  31      39.696 110.156  63.428  0.00  0.00            
ATOM    209  CA  LYS A  31      38.888 110.231  64.707  0.00  0.00            
ATOM    210  CB  LYS A  31      38.194 111.593  64.819  0.00  0.00            
ATOM    211  CG  LYS A  31      37.849 112.027  66.217  0.00  0.00            
ATOM    212  CD  LYS A  31      37.666 113.568  66.165  0.00  0.00            
ATOM    213  CE  LYS A  31      37.335 114.311  67.503  0.00  0.00            
ATOM    214  NZ  LYS A  31      37.477 115.800  67.427  0.00  0.00            
ATOM    215  C   LYS A  31      37.880 109.120  64.870  0.00  0.00            
ATOM    216  O   LYS A  31      37.214 108.769  63.938  0.00  0.00            
ATOM    217  N   PHE A  32      37.639 108.619  66.128  0.00  0.00            
ATOM    218  CA  PHE A  32      36.787 107.474  66.492  0.00  0.00            
ATOM    219  CB  PHE A  32      37.678 106.246  67.013  0.00  0.00            
ATOM    220  CG  PHE A  32      38.660 105.707  66.012  0.00  0.00            
ATOM    221  CD1 PHE A  32      39.809 106.455  65.669  0.00  0.00            
ATOM    222  CE1 PHE A  32      40.546 106.213  64.476  0.00  0.00            
ATOM    223  CZ  PHE A  32      40.064 105.285  63.536  0.00  0.00            
ATOM    224  CE2 PHE A  32      38.903 104.544  63.913  0.00  0.00            
ATOM    225  CD2 PHE A  32      38.209 104.706  65.174  0.00  0.00            
ATOM    226  C   PHE A  32      35.771 107.887  67.593  0.00  0.00            
ATOM    227  O   PHE A  32      36.119 108.461  68.631  0.00  0.00            
ATOM    228  N   LYS A  33      34.512 107.624  67.413  0.00  0.00            
ATOM    229  CA  LYS A  33      33.338 107.854  68.299  0.00  0.00            
ATOM    230  CB  LYS A  33      32.017 107.833  67.392  0.00  0.00            
ATOM    231  CG  LYS A  33      32.015 108.958  66.340  0.00  0.00            
ATOM    232  CD  LYS A  33      30.945 108.699  65.286  0.00  0.00            
ATOM    233  CE  LYS A  33      29.501 108.619  65.835  0.00  0.00            
ATOM    234  NZ  LYS A  33      28.472 108.850  64.787  0.00  0.00            
ATOM    235  C   LYS A  33      33.441 106.825  69.440  0.00  0.00            
ATOM    236  O   LYS A  33      33.068 105.643  69.246  0.00  0.00            
ATOM    237  N   VAL A  34      33.690 107.299  70.616  0.00  0.00            
ATOM    238  CA  VAL A  34      33.586 106.503  71.839  0.00  0.00            
ATOM    239  CB  VAL A  34      34.567 106.882  72.960  0.00  0.00            
ATOM    240  CG1 VAL A  34      34.734 105.963  74.165  0.00  0.00            
ATOM    241  CG2 VAL A  34      36.035 107.016  72.373  0.00  0.00            
ATOM    242  C   VAL A  34      32.094 106.589  72.321  0.00  0.00            
ATOM    243  O   VAL A  34      31.510 107.665  72.296  0.00  0.00            
ATOM    244  N   LEU A  35      31.676 105.578  73.007  0.00  0.00            
ATOM    245  CA  LEU A  35      30.368 105.148  73.434  0.00  0.00            
ATOM    246  CB  LEU A  35      29.922 103.987  72.522  0.00  0.00            
ATOM    247  CG  LEU A  35      29.924 104.187  70.999  0.00  0.00            
ATOM    248  CD1 LEU A  35      30.154 102.881  70.261  0.00  0.00            
ATOM    249  CD2 LEU A  35      28.618 104.896  70.570  0.00  0.00            
ATOM    250  C   LEU A  35      30.345 104.708  74.935  0.00  0.00            
ATOM    251  O   LEU A  35      31.394 104.636  75.564  0.00  0.00            
ATOM    252  N   GLY A  36      29.153 104.603  75.465  0.00  0.00            
ATOM    253  CA  GLY A  36      28.896 104.212  76.825  0.00  0.00            
ATOM    254  C   GLY A  36      29.146 105.282  77.958  0.00  0.00            
ATOM    255  O   GLY A  36      28.781 106.417  77.780  0.00  0.00            
ATOM    256  N   ASN A  37      29.837 104.957  79.026  0.00  0.00            
ATOM    257  CA  ASN A  37      30.027 105.900  80.135  0.00  0.00            
ATOM    258  CB  ASN A  37      30.099 105.222  81.526  0.00  0.00            
ATOM    259  CG  ASN A  37      28.886 104.330  81.747  0.00  0.00            
ATOM    260  OD1 ASN A  37      29.010 103.161  81.587  0.00  0.00            
ATOM    261  ND2 ASN A  37      27.736 104.872  82.045  0.00  0.00            
ATOM    262  C   ASN A  37      31.207 106.807  79.871  0.00  0.00            
ATOM    263  O   ASN A  37      32.159 106.623  80.520  0.00  0.00            
ATOM    264  N   THR A  38      31.167 107.572  78.820  0.00  0.00            
ATOM    265  CA  THR A  38      32.215 108.555  78.423  0.00  0.00            
ATOM    266  CB  THR A  38      32.829 108.213  77.037  0.00  0.00            
ATOM    267  CG2 THR A  38      31.874 107.966  75.884  0.00  0.00            
ATOM    268  OG1 THR A  38      33.805 109.196  76.684  0.00  0.00            
ATOM    269  C   THR A  38      31.648 109.987  78.397  0.00  0.00            
ATOM    270  O   THR A  38      30.562 110.214  77.812  0.00  0.00            
ATOM    271  N   ASP A  39      32.186 111.004  79.111  0.00  0.00            
ATOM    272  CA  ASP A  39      31.982 112.442  78.782  0.00  0.00            
ATOM    273  CB  ASP A  39      31.846 113.298  80.080  0.00  0.00            
ATOM    274  CG  ASP A  39      31.031 112.768  81.201  0.00  0.00            
ATOM    275  OD1 ASP A  39      30.246 113.597  81.661  0.00  0.00            
ATOM    276  OD2 ASP A  39      31.141 111.659  81.728  0.00  0.00            
ATOM    277  C   ASP A  39      32.861 112.964  77.722  0.00  0.00            
ATOM    278  O   ASP A  39      32.850 114.207  77.472  0.00  0.00            
ATOM    279  N   ARG A  40      33.806 112.190  77.168  0.00  0.00            
ATOM    280  CA  ARG A  40      34.784 112.452  76.181  0.00  0.00            
ATOM    281  CB  ARG A  40      36.165 111.894  76.608  0.00  0.00            
ATOM    282  CG  ARG A  40      37.382 112.402  75.802  0.00  0.00            
ATOM    283  CD  ARG A  40      38.655 111.663  76.194  0.00  0.00            
ATOM    284  NE  ARG A  40      39.878 111.989  75.434  0.00  0.00            
ATOM    285  CZ  ARG A  40      41.080 111.638  75.807  0.00  0.00            
ATOM    286  NH1 ARG A  40      41.403 110.928  76.828  0.00  0.00            
ATOM    287  NH2 ARG A  40      42.059 112.066  75.090  0.00  0.00            
ATOM    288  C   ARG A  40      34.349 112.044  74.716  0.00  0.00            
ATOM    289  O   ARG A  40      34.600 112.860  73.811  0.00  0.00            
ATOM    290  N   HIE A  41      33.689 110.907  74.521  0.00  0.00            
ATOM    291  CA  HIE A  41      32.898 110.563  73.382  0.00  0.00            
ATOM    292  CB  HIE A  41      31.586 111.312  73.380  0.00  0.00            
ATOM    293  CG  HIE A  41      31.586 112.756  72.987  0.00  0.00            
ATOM    294  ND1 HIE A  41      31.402 113.836  73.841  0.00  0.00            
ATOM    295  CE1 HIE A  41      31.280 114.934  73.067  0.00  0.00            
ATOM    296  NE2 HIE A  41      31.137 114.615  71.792  0.00  0.00            
ATOM    297  CD2 HIE A  41      31.292 113.182  71.700  0.00  0.00            
ATOM    298  C   HIE A  41      33.401 110.691  71.893  0.00  0.00            
ATOM    299  O   HIE A  41      32.866 109.988  71.023  0.00  0.00            
ATOM    300  N   SER A  42      34.486 111.336  71.622  0.00  0.00            
ATOM    301  CA  SER A  42      35.255 111.282  70.364  0.00  0.00            
ATOM    302  CB  SER A  42      34.685 112.307  69.442  0.00  0.00            
ATOM    303  OG  SER A  42      35.229 112.018  68.110  0.00  0.00            
ATOM    304  C   SER A  42      36.763 111.437  70.579  0.00  0.00            
ATOM    305  O   SER A  42      37.112 112.256  71.426  0.00  0.00            
ATOM    306  N   ILE A  43      37.676 110.670  69.923  0.00  0.00            
ATOM    307  CA  ILE A  43      39.155 110.642  70.169  0.00  0.00            
ATOM    308  CB  ILE A  43      39.447 109.586  71.206  0.00  0.00            
ATOM    309  CG2 ILE A  43      38.943 108.179  70.919  0.00  0.00            
ATOM    310  CG1 ILE A  43      40.920 109.611  71.452  0.00  0.00            
ATOM    311  CD1 ILE A  43      41.273 109.081  72.880  0.00  0.00            
ATOM    312  C   ILE A  43      39.954 110.440  68.839  0.00  0.00            
ATOM    313  O   ILE A  43      39.630 109.672  67.979  0.00  0.00            
ATOM    314  N   LYS A  44      41.117 111.068  68.726  0.00  0.00            
ATOM    315  CA  LYS A  44      42.081 110.961  67.563  0.00  0.00            
ATOM    316  CB  LYS A  44      42.727 112.329  67.303  0.00  0.00            
ATOM    317  CG  LYS A  44      43.440 112.447  65.968  0.00  0.00            
ATOM    318  CD  LYS A  44      42.490 112.580  64.775  0.00  0.00            
ATOM    319  CE  LYS A  44      42.150 114.038  64.468  0.00  0.00            
ATOM    320  NZ  LYS A  44      41.963 114.294  63.050  0.00  0.00            
ATOM    321  C   LYS A  44      43.142 109.917  67.895  0.00  0.00            
ATOM    322  O   LYS A  44      43.602 109.806  69.026  0.00  0.00            
ATOM    323  N   LYS A  45      43.412 109.058  66.882  0.00  0.00            
ATOM    324  CA  LYS A  45      44.411 108.018  66.912  0.00  0.00            
ATOM    325  CB  LYS A  45      43.614 106.718  67.305  0.00  0.00            
ATOM    326  CG  LYS A  45      42.948 106.718  68.683  0.00  0.00            
ATOM    327  CD  LYS A  45      42.190 105.460  68.889  0.00  0.00            
ATOM    328  CE  LYS A  45      41.544 105.567  70.294  0.00  0.00            
ATOM    329  NZ  LYS A  45      41.914 104.356  71.111  0.00  0.00            
ATOM    330  C   LYS A  45      45.145 107.964  65.512  0.00  0.00            
ATOM    331  O   LYS A  45      44.501 107.882  64.454  0.00  0.00            
ATOM    332  N   ASN A  46      46.460 107.834  65.526  0.00  0.00            
ATOM    333  CA  ASN A  46      47.323 107.376  64.417  0.00  0.00            
ATOM    334  CB  ASN A  46      48.843 107.401  64.819  0.00  0.00            
ATOM    335  CG  ASN A  46      49.328 108.793  64.989  0.00  0.00            
ATOM    336  OD1 ASN A  46      49.061 109.704  64.260  0.00  0.00            
ATOM    337  ND2 ASN A  46      49.947 109.171  66.080  0.00  0.00            
ATOM    338  C   ASN A  46      46.972 105.936  63.994  0.00  0.00            
ATOM    339  O   ASN A  46      46.675 105.113  64.827  0.00  0.00            
ATOM    340  N   LEU A  47      47.216 105.436  62.806  0.00  0.00            
ATOM    341  CA  LEU A  47      47.011 104.028  62.265  0.00  0.00            
ATOM    342  CB  LEU A  47      46.215 104.304  60.996  0.00  0.00            
ATOM    343  CG  LEU A  47      44.904 105.134  61.060  0.00  0.00            
ATOM    344  CD1 LEU A  47      44.074 104.529  59.876  0.00  0.00            
ATOM    345  CD2 LEU A  47      43.958 105.040  62.336  0.00  0.00            
ATOM    346  C   LEU A  47      48.277 103.187  62.166  0.00  0.00            
ATOM    347  O   LEU A  47      48.484 102.465  61.217  0.00  0.00            
ATOM    348  N   ILE A  48      49.007 103.255  63.261  0.00  0.00            
ATOM    349  CA  ILE A  48      50.108 102.358  63.607  0.00  0.00            
ATOM    350  CB  ILE A  48      51.401 103.242  63.580  0.00  0.00            
ATOM    351  CG2 ILE A  48      51.454 104.493  64.527  0.00  0.00            
ATOM    352  CG1 ILE A  48      52.696 102.495  63.694  0.00  0.00            
ATOM    353  CD1 ILE A  48      53.952 103.071  63.132  0.00  0.00            
ATOM    354  C   ILE A  48      49.868 101.895  65.071  0.00  0.00            
ATOM    355  O   ILE A  48      49.428 102.666  65.940  0.00  0.00            
ATOM    356  N   GLY A  49      50.187 100.624  65.346  0.00  0.00            
ATOM    357  CA  GLY A  49      49.981 100.015  66.612  0.00  0.00            
ATOM    358  C   GLY A  49      50.627  98.605  66.703  0.00  0.00            
ATOM    359  O   GLY A  49      51.369  98.091  65.822  0.00  0.00            
ATOM    360  N   ALA A  50      50.333  97.968  67.866  0.00  0.00            
ATOM    361  CA  ALA A  50      50.508  96.502  68.006  0.00  0.00            
ATOM    362  CB  ALA A  50      51.968  96.120  68.365  0.00  0.00            
ATOM    363  C   ALA A  50      49.491  95.850  68.963  0.00  0.00            
ATOM    364  O   ALA A  50      48.964  96.516  69.883  0.00  0.00            
ATOM    365  N   LEU A  51      49.274  94.580  68.734  0.00  0.00            
ATOM    366  CA  LEU A  51      48.720  93.652  69.708  0.00  0.00            
ATOM    367  CB  LEU A  51      47.765  92.709  69.067  0.00  0.00            
ATOM    368  CG  LEU A  51      47.005  91.627  69.949  0.00  0.00            
ATOM    369  CD1 LEU A  51      45.944  92.408  70.771  0.00  0.00            
ATOM    370  CD2 LEU A  51      46.426  90.547  69.015  0.00  0.00            
ATOM    371  C   LEU A  51      49.841  92.743  70.292  0.00  0.00            
ATOM    372  O   LEU A  51      50.687  92.270  69.570  0.00  0.00            
ATOM    373  N   LEU A  52      49.741  92.495  71.597  0.00  0.00            
ATOM    374  CA  LEU A  52      50.691  91.806  72.478  0.00  0.00            
ATOM    375  CB  LEU A  52      51.326  92.782  73.416  0.00  0.00            
ATOM    376  CG  LEU A  52      51.959  94.112  72.935  0.00  0.00            
ATOM    377  CD1 LEU A  52      52.720  94.959  73.965  0.00  0.00            
ATOM    378  CD2 LEU A  52      53.044  93.722  71.901  0.00  0.00            
ATOM    379  C   LEU A  52      49.936  90.658  73.126  0.00  0.00            
ATOM    380  O   LEU A  52      48.971  90.938  73.857  0.00  0.00            
ATOM    381  N   PHE A  53      50.431  89.427  72.982  0.00  0.00            
ATOM    382  CA  PHE A  53      49.772  88.275  73.552  0.00  0.00            
ATOM    383  CB  PHE A  53      49.020  87.453  72.567  0.00  0.00            
ATOM    384  CG  PHE A  53      49.666  87.159  71.236  0.00  0.00            
ATOM    385  CD1 PHE A  53      50.192  85.962  71.000  0.00  0.00            
ATOM    386  CE1 PHE A  53      50.664  85.649  69.728  0.00  0.00            
ATOM    387  CZ  PHE A  53      50.712  86.638  68.705  0.00  0.00            
ATOM    388  CE2 PHE A  53      50.036  87.867  68.901  0.00  0.00            
ATOM    389  CD2 PHE A  53      49.482  88.142  70.202  0.00  0.00            
ATOM    390  C   PHE A  53      50.679  87.290  74.423  0.00  0.00            
ATOM    391  O   PHE A  53      51.864  87.225  74.131  0.00  0.00            
ATOM    392  N   ASP A  54      50.081  86.488  75.318  0.00  0.00            
ATOM    393  CA  ASP A  54      50.619  85.229  75.938  0.00  0.00            
ATOM    394  CB  ASP A  54      49.845  84.820  77.171  0.00  0.00            
ATOM    395  CG  ASP A  54      49.825  85.807  78.368  0.00  0.00            
ATOM    396  OD1 ASP A  54      50.370  86.942  78.291  0.00  0.00            
ATOM    397  OD2 ASP A  54      49.329  85.415  79.457  0.00  0.00            
ATOM    398  C   ASP A  54      50.768  84.087  74.945  0.00  0.00            
ATOM    399  O   ASP A  54      49.974  83.946  74.004  0.00  0.00            
ATOM    400  N   SER A  55      51.791  83.288  75.164  0.00  0.00            
ATOM    401  CA  SER A  55      52.176  82.127  74.341  0.00  0.00            
ATOM    402  CB  SER A  55      53.449  81.513  74.890  0.00  0.00            
ATOM    403  OG  SER A  55      54.628  82.330  74.908  0.00  0.00            
ATOM    404  C   SER A  55      51.126  81.009  74.330  0.00  0.00            
ATOM    405  O   SER A  55      50.369  80.899  75.250  0.00  0.00            
ATOM    406  N   GLY A  56      50.953  80.351  73.202  0.00  0.00            
ATOM    407  CA  GLY A  56      49.991  79.271  73.053  0.00  0.00            
ATOM    408  C   GLY A  56      50.272  77.990  73.954  0.00  0.00            
ATOM    409  O   GLY A  56      51.326  77.816  74.500  0.00  0.00            
ATOM    410  N   GLU A  57      49.258  77.125  74.009  0.00  0.00            
ATOM    411  CA  GLU A  57      49.284  75.814  74.768  0.00  0.00            
ATOM    412  CB  GLU A  57      48.252  75.797  75.986  0.00  0.00            
ATOM    413  CG  GLU A  57      48.686  76.618  77.248  0.00  0.00            
ATOM    414  CD  GLU A  57      47.698  76.300  78.391  0.00  0.00            
ATOM    415  OE1 GLU A  57      46.881  77.114  78.799  0.00  0.00            
ATOM    416  OE2 GLU A  57      47.896  75.229  78.975  0.00  0.00            
ATOM    417  C   GLU A  57      49.043  74.657  73.824  0.00  0.00            
ATOM    418  O   GLU A  57      47.879  74.399  73.490  0.00  0.00            
ATOM    419  N   THR A  58      50.053  73.863  73.419  0.00  0.00            
ATOM    420  CA  THR A  58      49.924  72.658  72.645  0.00  0.00            
ATOM    421  CB  THR A  58      51.392  72.216  72.160  0.00  0.00            
ATOM    422  CG2 THR A  58      52.295  73.323  71.723  0.00  0.00            
ATOM    423  OG1 THR A  58      52.063  71.569  73.213  0.00  0.00            
ATOM    424  C   THR A  58      49.124  71.578  73.445  0.00  0.00            
ATOM    425  O   THR A  58      49.020  71.446  74.677  0.00  0.00            
ATOM    426  N   ALA A  59      48.553  70.626  72.723  0.00  0.00            
ATOM    427  CA  ALA A  59      47.731  69.520  73.162  0.00  0.00            
ATOM    428  CB  ALA A  59      47.181  68.973  71.807  0.00  0.00            
ATOM    429  C   ALA A  59      48.529  68.413  73.975  0.00  0.00            
ATOM    430  O   ALA A  59      47.956  67.389  74.436  0.00  0.00            
ATOM    431  N   GLU A  60      49.877  68.641  74.170  0.00  0.00            
ATOM    432  CA  GLU A  60      50.791  67.517  74.529  0.00  0.00            
ATOM    433  CB  GLU A  60      52.243  67.711  74.085  0.00  0.00            
ATOM    434  CG  GLU A  60      53.234  66.588  74.450  0.00  0.00            
ATOM    435  CD  GLU A  60      54.692  66.905  73.987  0.00  0.00            
ATOM    436  OE1 GLU A  60      55.115  68.116  73.704  0.00  0.00            
ATOM    437  OE2 GLU A  60      55.513  65.904  74.082  0.00  0.00            
ATOM    438  C   GLU A  60      50.706  67.066  75.993  0.00  0.00            
ATOM    439  O   GLU A  60      50.292  65.976  76.281  0.00  0.00            
ATOM    440  N   ALA A  61      50.862  68.120  76.906  0.00  0.00            
ATOM    441  CA  ALA A  61      50.674  67.878  78.376  0.00  0.00            
ATOM    442  CB  ALA A  61      51.129  69.214  79.137  0.00  0.00            
ATOM    443  C   ALA A  61      49.203  67.364  78.722  0.00  0.00            
ATOM    444  O   ALA A  61      49.062  66.607  79.672  0.00  0.00            
ATOM    445  N   THR A  62      48.243  67.703  77.899  0.00  0.00            
ATOM    446  CA  THR A  62      46.816  67.233  78.093  0.00  0.00            
ATOM    447  CB  THR A  62      45.860  68.340  77.465  0.00  0.00            
ATOM    448  CG2 THR A  62      44.375  68.182  77.800  0.00  0.00            
ATOM    449  OG1 THR A  62      46.144  69.559  77.973  0.00  0.00            
ATOM    450  C   THR A  62      46.587  65.813  77.597  0.00  0.00            
ATOM    451  O   THR A  62      45.799  65.152  78.247  0.00  0.00            
ATOM    452  N   ARG A  63      47.183  65.395  76.474  0.00  0.00            
ATOM    453  CA  ARG A  63      47.033  64.002  76.067  0.00  0.00            
ATOM    454  CB  ARG A  63      47.373  63.800  74.629  0.00  0.00            
ATOM    455  CG  ARG A  63      48.798  64.132  74.147  0.00  0.00            
ATOM    456  CD  ARG A  63      49.045  63.589  72.767  0.00  0.00            
ATOM    457  NE  ARG A  63      50.334  64.088  72.211  0.00  0.00            
ATOM    458  CZ  ARG A  63      50.638  65.154  71.535  0.00  0.00            
ATOM    459  NH1 ARG A  63      49.824  66.072  71.269  0.00  0.00            
ATOM    460  NH2 ARG A  63      51.852  65.312  71.270  0.00  0.00            
ATOM    461  C   ARG A  63      47.840  63.090  77.003  0.00  0.00            
ATOM    462  O   ARG A  63      47.487  61.898  77.115  0.00  0.00            
ATOM    463  N   LEU A  64      48.962  63.553  77.621  0.00  0.00            
ATOM    464  CA  LEU A  64      49.752  62.689  78.486  0.00  0.00            
ATOM    465  CB  LEU A  64      51.126  63.242  78.631  0.00  0.00            
ATOM    466  CG  LEU A  64      51.994  63.273  77.334  0.00  0.00            
ATOM    467  CD1 LEU A  64      53.164  64.182  77.425  0.00  0.00            
ATOM    468  CD2 LEU A  64      52.481  61.993  76.768  0.00  0.00            
ATOM    469  C   LEU A  64      49.046  62.474  79.795  0.00  0.00            
ATOM    470  O   LEU A  64      48.948  61.310  80.234  0.00  0.00            
ATOM    471  N   LYS A  65      48.371  63.596  80.315  0.00  0.00            
ATOM    472  CA  LYS A  65      47.381  63.465  81.427  0.00  0.00            
ATOM    473  CB  LYS A  65      47.036  64.827  82.031  0.00  0.00            
ATOM    474  CG  LYS A  65      46.125  64.907  83.232  0.00  0.00            
ATOM    475  CD  LYS A  65      46.548  64.093  84.488  0.00  0.00            
ATOM    476  CE  LYS A  65      45.484  64.311  85.566  0.00  0.00            
ATOM    477  NZ  LYS A  65      46.129  63.814  86.909  0.00  0.00            
ATOM    478  C   LYS A  65      46.063  62.755  81.097  0.00  0.00            
ATOM    479  O   LYS A  65      45.556  62.069  81.977  0.00  0.00            
ATOM    480  N   ARG A  66      45.635  62.792  79.827  0.00  0.00            
ATOM    481  CA  ARG A  66      44.470  61.930  79.321  0.00  0.00            
ATOM    482  CB  ARG A  66      43.928  62.496  78.020  0.00  0.00            
ATOM    483  CG  ARG A  66      42.634  61.866  77.462  0.00  0.00            
ATOM    484  CD  ARG A  66      42.108  62.752  76.404  0.00  0.00            
ATOM    485  NE  ARG A  66      42.975  62.894  75.178  0.00  0.00            
ATOM    486  CZ  ARG A  66      43.515  64.058  74.725  0.00  0.00            
ATOM    487  NH1 ARG A  66      43.397  65.267  75.245  0.00  0.00            
ATOM    488  NH2 ARG A  66      43.954  63.915  73.530  0.00  0.00            
ATOM    489  C   ARG A  66      44.872  60.465  79.192  0.00  0.00            
ATOM    490  O   ARG A  66      44.057  59.631  79.533  0.00  0.00            
ATOM    491  N   THR A  67      46.146  60.164  78.898  0.00  0.00            
ATOM    492  CA  THR A  67      46.630  58.760  78.982  0.00  0.00            
ATOM    493  CB  THR A  67      48.085  58.666  78.368  0.00  0.00            
ATOM    494  CG2 THR A  67      48.523  57.253  78.217  0.00  0.00            
ATOM    495  OG1 THR A  67      48.140  59.337  77.096  0.00  0.00            
ATOM    496  C   THR A  67      46.530  58.352  80.494  0.00  0.00            
ATOM    497  O   THR A  67      45.886  57.390  80.882  0.00  0.00            
ATOM    498  N   ALA A  68      47.064  59.140  81.452  0.00  0.00            
ATOM    499  CA  ALA A  68      46.898  58.915  82.887  0.00  0.00            
ATOM    500  CB  ALA A  68      47.645  60.040  83.630  0.00  0.00            
ATOM    501  C   ALA A  68      45.472  58.672  83.416  0.00  0.00            
ATOM    502  O   ALA A  68      45.278  57.861  84.330  0.00  0.00            
ATOM    503  N   ARG A  69      44.473  59.373  82.902  0.00  0.00            
ATOM    504  CA  ARG A  69      43.054  59.264  83.367  0.00  0.00            
ATOM    505  CB  ARG A  69      42.321  60.430  82.741  0.00  0.00            
ATOM    506  CG  ARG A  69      42.510  61.661  83.617  0.00  0.00            
ATOM    507  CD  ARG A  69      41.572  62.734  83.271  0.00  0.00            
ATOM    508  NE  ARG A  69      41.860  63.532  81.988  0.00  0.00            
ATOM    509  CZ  ARG A  69      41.206  63.298  80.853  0.00  0.00            
ATOM    510  NH1 ARG A  69      40.809  62.109  80.487  0.00  0.00            
ATOM    511  NH2 ARG A  69      40.944  64.254  80.015  0.00  0.00            
ATOM    512  C   ARG A  69      42.425  57.979  82.971  0.00  0.00            
ATOM    513  O   ARG A  69      41.683  57.405  83.799  0.00  0.00            
ATOM    514  N   ARG A  70      42.700  57.460  81.752  0.00  0.00            
ATOM    515  CA  ARG A  70      42.320  56.143  81.317  0.00  0.00            
ATOM    516  CB  ARG A  70      42.572  55.980  79.805  0.00  0.00            
ATOM    517  CG  ARG A  70      41.356  56.676  79.145  0.00  0.00            
ATOM    518  CD  ARG A  70      41.121  56.107  77.751  0.00  0.00            
ATOM    519  NE  ARG A  70      42.036  56.572  76.835  0.00  0.00            
ATOM    520  CZ  ARG A  70      42.022  57.730  76.165  0.00  0.00            
ATOM    521  NH1 ARG A  70      40.989  58.519  76.080  0.00  0.00            
ATOM    522  NH2 ARG A  70      43.148  58.109  75.683  0.00  0.00            
ATOM    523  C   ARG A  70      43.235  55.165  82.156  0.00  0.00            
ATOM    524  O   ARG A  70      42.662  54.227  82.664  0.00  0.00            
ATOM    525  N   ARG A  71      44.533  55.466  82.436  0.00  0.00            
ATOM    526  CA  ARG A  71      45.333  54.459  83.247  0.00  0.00            
ATOM    527  CB  ARG A  71      46.742  55.002  83.517  0.00  0.00            
ATOM    528  CG  ARG A  71      47.551  54.109  84.484  0.00  0.00            
ATOM    529  CD  ARG A  71      48.913  54.726  84.713  0.00  0.00            
ATOM    530  NE  ARG A  71      49.762  53.863  85.608  0.00  0.00            
ATOM    531  CZ  ARG A  71      51.012  54.167  86.013  0.00  0.00            
ATOM    532  NH1 ARG A  71      51.509  55.295  85.657  0.00  0.00            
ATOM    533  NH2 ARG A  71      51.753  53.295  86.644  0.00  0.00            
ATOM    534  C   ARG A  71      44.632  54.131  84.607  0.00  0.00            
ATOM    535  O   ARG A  71      44.164  52.989  84.813  0.00  0.00            
ATOM    536  N   TYR A  72      44.381  55.037  85.557  0.00  0.00            
ATOM    537  CA  TYR A  72      43.845  54.715  86.872  0.00  0.00            
ATOM    538  CB  TYR A  72      44.239  55.866  87.819  0.00  0.00            
ATOM    539  CG  TYR A  72      45.685  56.010  87.943  0.00  0.00            
ATOM    540  CD1 TYR A  72      46.486  54.959  88.418  0.00  0.00            
ATOM    541  CE1 TYR A  72      47.848  55.093  88.533  0.00  0.00            
ATOM    542  CZ  TYR A  72      48.523  56.299  88.215  0.00  0.00            
ATOM    543  OH  TYR A  72      49.852  56.462  88.363  0.00  0.00            
ATOM    544  CE2 TYR A  72      47.733  57.393  87.692  0.00  0.00            
ATOM    545  CD2 TYR A  72      46.326  57.225  87.472  0.00  0.00            
ATOM    546  C   TYR A  72      42.377  54.298  86.797  0.00  0.00            
ATOM    547  O   TYR A  72      41.908  53.579  87.662  0.00  0.00            
ATOM    548  N   THR A  73      41.660  54.591  85.725  0.00  0.00            
ATOM    549  CA  THR A  73      40.421  53.958  85.363  0.00  0.00            
ATOM    550  CB  THR A  73      39.609  54.690  84.212  0.00  0.00            
ATOM    551  CG2 THR A  73      38.209  54.125  83.816  0.00  0.00            
ATOM    552  OG1 THR A  73      39.265  56.055  84.546  0.00  0.00            
ATOM    553  C   THR A  73      40.510  52.447  84.978  0.00  0.00            
ATOM    554  O   THR A  73      39.796  51.631  85.530  0.00  0.00            
ATOM    555  N   ARG A  74      41.397  52.055  84.008  0.00  0.00            
ATOM    556  CA  ARG A  74      41.502  50.718  83.418  0.00  0.00            
ATOM    557  CB  ARG A  74      42.108  50.826  82.030  0.00  0.00            
ATOM    558  CG  ARG A  74      41.221  51.529  81.015  0.00  0.00            
ATOM    559  CD  ARG A  74      41.627  51.136  79.625  0.00  0.00            
ATOM    560  NE  ARG A  74      40.937  51.901  78.537  0.00  0.00            
ATOM    561  CZ  ARG A  74      41.471  52.192  77.331  0.00  0.00            
ATOM    562  NH1 ARG A  74      42.725  52.174  76.998  0.00  0.00            
ATOM    563  NH2 ARG A  74      40.720  52.687  76.400  0.00  0.00            
ATOM    564  C   ARG A  74      42.255  49.816  84.376  0.00  0.00            
ATOM    565  O   ARG A  74      41.960  48.631  84.488  0.00  0.00            
ATOM    566  N   ARG A  75      43.058  50.454  85.264  0.00  0.00            
ATOM    567  CA  ARG A  75      43.564  49.682  86.393  0.00  0.00            
ATOM    568  CB  ARG A  75      44.770  50.347  87.143  0.00  0.00            
ATOM    569  CG  ARG A  75      45.438  49.344  88.029  0.00  0.00            
ATOM    570  CD  ARG A  75      46.502  49.817  88.977  0.00  0.00            
ATOM    571  NE  ARG A  75      45.887  50.361  90.232  0.00  0.00            
ATOM    572  CZ  ARG A  75      46.310  51.331  91.017  0.00  0.00            
ATOM    573  NH1 ARG A  75      47.305  52.056  90.708  0.00  0.00            
ATOM    574  NH2 ARG A  75      45.774  51.461  92.189  0.00  0.00            
ATOM    575  C   ARG A  75      42.516  49.266  87.390  0.00  0.00            
ATOM    576  O   ARG A  75      42.437  48.050  87.672  0.00  0.00            
ATOM    577  N   LYS A  76      41.620  50.139  87.859  0.00  0.00            
ATOM    578  CA  LYS A  76      40.419  49.773  88.627  0.00  0.00            
ATOM    579  CB  LYS A  76      39.614  50.981  88.807  0.00  0.00            
ATOM    580  CG  LYS A  76      38.364  50.695  89.688  0.00  0.00            
ATOM    581  CD  LYS A  76      38.768  50.445  91.141  0.00  0.00            
ATOM    582  CE  LYS A  76      37.677  50.799  92.022  0.00  0.00            
ATOM    583  NZ  LYS A  76      38.199  50.562  93.365  0.00  0.00            
ATOM    584  C   LYS A  76      39.586  48.692  87.882  0.00  0.00            
ATOM    585  O   LYS A  76      39.252  47.799  88.636  0.00  0.00            
ATOM    586  N   ASN A  77      39.449  48.728  86.614  0.00  0.00            
ATOM    587  CA  ASN A  77      38.722  47.597  85.907  0.00  0.00            
ATOM    588  CB  ASN A  77      38.458  48.066  84.486  0.00  0.00            
ATOM    589  CG  ASN A  77      37.772  49.352  84.328  0.00  0.00            
ATOM    590  OD1 ASN A  77      37.068  49.935  85.165  0.00  0.00            
ATOM    591  ND2 ASN A  77      37.942  49.947  83.123  0.00  0.00            
ATOM    592  C   ASN A  77      39.511  46.261  85.917  0.00  0.00            
ATOM    593  O   ASN A  77      38.868  45.217  86.111  0.00  0.00            
ATOM    594  N   ARG A  78      40.864  46.282  85.828  0.00  0.00            
ATOM    595  CA  ARG A  78      41.754  45.121  85.858  0.00  0.00            
ATOM    596  CB  ARG A  78      43.154  45.581  85.524  0.00  0.00            
ATOM    597  CG  ARG A  78      43.880  44.492  84.705  0.00  0.00            
ATOM    598  CD  ARG A  78      45.074  45.162  84.047  0.00  0.00            
ATOM    599  NE  ARG A  78      45.946  45.654  85.114  0.00  0.00            
ATOM    600  CZ  ARG A  78      46.785  46.674  85.005  0.00  0.00            
ATOM    601  NH1 ARG A  78      46.828  47.443  83.997  0.00  0.00            
ATOM    602  NH2 ARG A  78      47.629  46.881  85.893  0.00  0.00            
ATOM    603  C   ARG A  78      41.534  44.483  87.219  0.00  0.00            
ATOM    604  O   ARG A  78      41.627  43.290  87.348  0.00  0.00            
ATOM    605  N   ILE A  79      41.308  45.217  88.269  0.00  0.00            
ATOM    606  CA  ILE A  79      40.909  44.717  89.605  0.00  0.00            
ATOM    607  CB  ILE A  79      41.029  45.793  90.720  0.00  0.00            
ATOM    608  CG2 ILE A  79      40.796  45.260  92.117  0.00  0.00            
ATOM    609  CG1 ILE A  79      42.377  46.497  90.679  0.00  0.00            
ATOM    610  CD1 ILE A  79      43.616  45.654  90.776  0.00  0.00            
ATOM    611  C   ILE A  79      39.459  44.121  89.535  0.00  0.00            
ATOM    612  O   ILE A  79      39.244  42.916  89.904  0.00  0.00            
ATOM    613  N   CYS A  80      38.452  44.933  89.199  0.00  0.00            
ATOM    614  CA  CYS A  80      37.127  44.364  88.947  0.00  0.00            
ATOM    615  CB  CYS A  80      36.374  45.458  88.187  0.00  0.00            
ATOM    616  SG  CYS A  80      36.052  46.967  89.244  0.00  0.00            
ATOM    617  C   CYS A  80      37.043  43.081  88.099  0.00  0.00            
ATOM    618  O   CYS A  80      36.156  42.248  88.344  0.00  0.00            
ATOM    619  N   TYR A  81      37.910  42.837  87.158  0.00  0.00            
ATOM    620  CA  TYR A  81      37.884  41.554  86.447  0.00  0.00            
ATOM    621  CB  TYR A  81      38.856  41.631  85.213  0.00  0.00            
ATOM    622  CG  TYR A  81      38.528  42.676  84.137  0.00  0.00            
ATOM    623  CD1 TYR A  81      37.152  42.786  83.775  0.00  0.00            
ATOM    624  CE1 TYR A  81      36.738  43.669  82.738  0.00  0.00            
ATOM    625  CZ  TYR A  81      37.714  44.402  82.057  0.00  0.00            
ATOM    626  OH  TYR A  81      37.340  45.380  81.210  0.00  0.00            
ATOM    627  CE2 TYR A  81      39.029  44.280  82.348  0.00  0.00            
ATOM    628  CD2 TYR A  81      39.473  43.290  83.278  0.00  0.00            
ATOM    629  C   TYR A  81      38.245  40.310  87.347  0.00  0.00            
ATOM    630  O   TYR A  81      37.608  39.297  87.306  0.00  0.00            
ATOM    631  N   LEU A  82      39.071  40.497  88.399  0.00  0.00            
ATOM    632  CA  LEU A  82      39.270  39.423  89.420  0.00  0.00            
ATOM    633  CB  LEU A  82      40.603  39.733  90.225  0.00  0.00            
ATOM    634  CG  LEU A  82      40.915  38.676  91.331  0.00  0.00            
ATOM    635  CD1 LEU A  82      41.079  37.312  90.733  0.00  0.00            
ATOM    636  CD2 LEU A  82      42.228  39.092  92.131  0.00  0.00            
ATOM    637  C   LEU A  82      38.108  39.348  90.374  0.00  0.00            
ATOM    638  O   LEU A  82      37.581  38.265  90.663  0.00  0.00            
ATOM    639  N   GLN A  83      37.646  40.484  90.852  0.00  0.00            
ATOM    640  CA  GLN A  83      36.448  40.537  91.718  0.00  0.00            
ATOM    641  CB  GLN A  83      36.214  41.943  92.308  0.00  0.00            
ATOM    642  CG  GLN A  83      37.444  42.463  93.065  0.00  0.00            
ATOM    643  CD  GLN A  83      37.249  43.961  93.355  0.00  0.00            
ATOM    644  OE1 GLN A  83      36.592  44.704  92.638  0.00  0.00            
ATOM    645  NE2 GLN A  83      37.809  44.467  94.419  0.00  0.00            
ATOM    646  C   GLN A  83      35.195  40.035  91.031  0.00  0.00            
ATOM    647  O   GLN A  83      34.455  39.297  91.671  0.00  0.00            
ATOM    648  N   GLU A  84      34.988  40.162  89.719  0.00  0.00            
ATOM    649  CA  GLU A  84      33.918  39.481  88.986  0.00  0.00            
ATOM    650  CB  GLU A  84      33.943  39.912  87.523  0.00  0.00            
ATOM    651  CG  GLU A  84      33.410  38.924  86.478  0.00  0.00            
ATOM    652  CD  GLU A  84      31.968  38.518  86.681  0.00  0.00            
ATOM    653  OE1 GLU A  84      31.088  39.268  87.186  0.00  0.00            
ATOM    654  OE2 GLU A  84      31.603  37.440  86.089  0.00  0.00            
ATOM    655  C   GLU A  84      33.968  37.984  89.137  0.00  0.00            
ATOM    656  O   GLU A  84      32.978  37.309  89.376  0.00  0.00            
ATOM    657  N   ILE A  85      35.163  37.421  89.064  0.00  0.00            
ATOM    658  CA  ILE A  85      35.412  35.990  89.213  0.00  0.00            
ATOM    659  CB  ILE A  85      36.710  35.657  88.456  0.00  0.00            
ATOM    660  CG2 ILE A  85      37.281  34.335  88.934  0.00  0.00            
ATOM    661  CG1 ILE A  85      36.655  35.984  86.888  0.00  0.00            
ATOM    662  CD1 ILE A  85      38.012  36.040  86.323  0.00  0.00            
ATOM    663  C   ILE A  85      35.225  35.527  90.695  0.00  0.00            
ATOM    664  O   ILE A  85      34.783  34.400  90.878  0.00  0.00            
ATOM    665  N   PHE A  86      35.546  36.235  91.739  0.00  0.00            
ATOM    666  CA  PHE A  86      35.473  35.874  93.160  0.00  0.00            
ATOM    667  CB  PHE A  86      36.556  36.524  93.922  0.00  0.00            
ATOM    668  CG  PHE A  86      37.908  35.796  94.104  0.00  0.00            
ATOM    669  CD1 PHE A  86      38.690  35.426  93.003  0.00  0.00            
ATOM    670  CE1 PHE A  86      39.837  34.688  93.142  0.00  0.00            
ATOM    671  CZ  PHE A  86      40.363  34.362  94.387  0.00  0.00            
ATOM    672  CE2 PHE A  86      39.696  34.916  95.488  0.00  0.00            
ATOM    673  CD2 PHE A  86      38.417  35.521  95.377  0.00  0.00            
ATOM    674  C   PHE A  86      34.050  36.156  93.738  0.00  0.00            
ATOM    675  O   PHE A  86      33.768  35.766  94.904  0.00  0.00            
ATOM    676  N   SER A  87      33.214  36.791  92.847  0.00  0.00            
ATOM    677  CA  SER A  87      32.019  37.432  93.274  0.00  0.00            
ATOM    678  CB  SER A  87      31.295  38.017  92.077  0.00  0.00            
ATOM    679  OG  SER A  87      30.416  38.953  92.566  0.00  0.00            
ATOM    680  C   SER A  87      31.041  36.580  94.083  0.00  0.00            
ATOM    681  O   SER A  87      30.603  36.907  95.227  0.00  0.00            
ATOM    682  N   ASN A  88      30.838  35.314  93.636  0.00  0.00            
ATOM    683  CA  ASN A  88      29.892  34.387  94.248  0.00  0.00            
ATOM    684  CB  ASN A  88      29.322  33.478  93.292  0.00  0.00            
ATOM    685  CG  ASN A  88      28.026  32.795  93.792  0.00  0.00            
ATOM    686  OD1 ASN A  88      28.070  31.669  94.203  0.00  0.00            
ATOM    687  ND2 ASN A  88      26.824  33.435  93.867  0.00  0.00            
ATOM    688  C   ASN A  88      30.556  33.638  95.389  0.00  0.00            
ATOM    689  O   ASN A  88      29.926  33.519  96.469  0.00  0.00            
ATOM    690  N   GLU A  89      31.856  33.224  95.253  0.00  0.00            
ATOM    691  CA  GLU A  89      32.576  32.483  96.250  0.00  0.00            
ATOM    692  CB  GLU A  89      33.824  31.918  95.510  0.00  0.00            
ATOM    693  CG  GLU A  89      33.415  30.752  94.532  0.00  0.00            
ATOM    694  CD  GLU A  89      32.622  29.636  95.233  0.00  0.00            
ATOM    695  OE1 GLU A  89      32.855  29.438  96.455  0.00  0.00            
ATOM    696  OE2 GLU A  89      31.615  29.104  94.762  0.00  0.00            
ATOM    697  C   GLU A  89      33.004  33.327  97.445  0.00  0.00            
ATOM    698  O   GLU A  89      33.109  32.774  98.540  0.00  0.00            
ATOM    699  N   MET A  90      33.155  34.630  97.270  0.00  0.00            
ATOM    700  CA  MET A  90      33.460  35.594  98.270  0.00  0.00            
ATOM    701  CB  MET A  90      34.132  36.900  97.816  0.00  0.00            
ATOM    702  CG  MET A  90      34.649  37.874  98.924  0.00  0.00            
ATOM    703  SD  MET A  90      35.775  37.052 100.066  0.00  0.00            
ATOM    704  CE  MET A  90      37.100  36.593  98.956  0.00  0.00            
ATOM    705  C   MET A  90      32.192  35.941  99.099  0.00  0.00            
ATOM    706  O   MET A  90      32.282  36.095 100.258  0.00  0.00            
ATOM    707  N   ALA A  91      31.003  35.955  98.501  0.00  0.00            
ATOM    708  CA  ALA A  91      29.803  36.427  99.238  0.00  0.00            
ATOM    709  CB  ALA A  91      28.701  36.851  98.281  0.00  0.00            
ATOM    710  C   ALA A  91      29.292  35.325 100.174  0.00  0.00            
ATOM    711  O   ALA A  91      29.045  35.652 101.317  0.00  0.00            
ATOM    712  N   LYS A  92      29.681  34.075  99.809  0.00  0.00            
ATOM    713  CA  LYS A  92      29.676  32.979 100.822  0.00  0.00            
ATOM    714  CB  LYS A  92      30.250  31.739 100.128  0.00  0.00            
ATOM    715  CG  LYS A  92      29.399  31.106  99.048  0.00  0.00            
ATOM    716  CD  LYS A  92      30.127  29.906  98.494  0.00  0.00            
ATOM    717  CE  LYS A  92      29.337  29.240  97.380  0.00  0.00            
ATOM    718  NZ  LYS A  92      30.074  28.074  96.718  0.00  0.00            
ATOM    719  C   LYS A  92      30.536  33.182 102.062  0.00  0.00            
ATOM    720  O   LYS A  92      30.202  32.691 103.131  0.00  0.00            
ATOM    721  N   VAL A  93      31.621  33.911 101.931  0.00  0.00            
ATOM    722  CA  VAL A  93      32.671  34.029 102.973  0.00  0.00            
ATOM    723  CB  VAL A  93      34.125  33.947 102.352  0.00  0.00            
ATOM    724  CG1 VAL A  93      35.265  34.201 103.284  0.00  0.00            
ATOM    725  CG2 VAL A  93      34.296  32.572 101.806  0.00  0.00            
ATOM    726  C   VAL A  93      32.613  35.343 103.766  0.00  0.00            
ATOM    727  O   VAL A  93      32.465  35.412 104.992  0.00  0.00            
ATOM    728  N   ASP A  94      32.665  36.468 102.978  0.00  0.00            
ATOM    729  CA  ASP A  94      32.386  37.865 103.524  0.00  0.00            
ATOM    730  CB  ASP A  94      33.676  38.488 104.117  0.00  0.00            
ATOM    731  CG  ASP A  94      33.437  39.827 104.760  0.00  0.00            
ATOM    732  OD1 ASP A  94      32.297  40.397 104.726  0.00  0.00            
ATOM    733  OD2 ASP A  94      34.421  40.391 105.249  0.00  0.00            
ATOM    734  C   ASP A  94      31.794  38.870 102.474  0.00  0.00            
ATOM    735  O   ASP A  94      32.536  39.565 101.759  0.00  0.00            
ATOM    736  N   ASP A  95      30.493  38.936 102.356  0.00  0.00            
ATOM    737  CA  ASP A  95      29.743  39.928 101.535  0.00  0.00            
ATOM    738  CB  ASP A  95      28.290  39.635 101.530  0.00  0.00            
ATOM    739  CG  ASP A  95      27.585  40.068 102.878  0.00  0.00            
ATOM    740  OD1 ASP A  95      26.336  40.223 102.815  0.00  0.00            
ATOM    741  OD2 ASP A  95      28.207  40.560 103.841  0.00  0.00            
ATOM    742  C   ASP A  95      30.029  41.393 101.745  0.00  0.00            
ATOM    743  O   ASP A  95      29.404  42.168 101.034  0.00  0.00            
ATOM    744  N   SER A  96      30.908  41.799 102.641  0.00  0.00            
ATOM    745  CA  SER A  96      31.340  43.178 102.910  0.00  0.00            
ATOM    746  CB  SER A  96      30.907  43.557 104.286  0.00  0.00            
ATOM    747  OG  SER A  96      31.790  43.076 105.351  0.00  0.00            
ATOM    748  C   SER A  96      32.786  43.454 102.691  0.00  0.00            
ATOM    749  O   SER A  96      33.209  44.641 102.706  0.00  0.00            
ATOM    750  N   PHE A  97      33.618  42.420 102.380  0.00  0.00            
ATOM    751  CA  PHE A  97      35.093  42.508 102.162  0.00  0.00            
ATOM    752  CB  PHE A  97      35.694  41.022 102.062  0.00  0.00            
ATOM    753  CG  PHE A  97      37.103  40.964 101.500  0.00  0.00            
ATOM    754  CD1 PHE A  97      38.158  41.546 102.225  0.00  0.00            
ATOM    755  CE1 PHE A  97      39.507  41.248 101.858  0.00  0.00            
ATOM    756  CZ  PHE A  97      39.734  40.462 100.715  0.00  0.00            
ATOM    757  CE2 PHE A  97      38.687  40.002  99.884  0.00  0.00            
ATOM    758  CD2 PHE A  97      37.427  40.239 100.301  0.00  0.00            
ATOM    759  C   PHE A  97      35.426  43.439 101.046  0.00  0.00            
ATOM    760  O   PHE A  97      36.098  44.449 101.319  0.00  0.00            
ATOM    761  N   PHE A  98      34.974  43.234  99.794  0.00  0.00            
ATOM    762  CA  PHE A  98      35.237  44.097  98.684  0.00  0.00            
ATOM    763  CB  PHE A  98      34.475  43.525  97.508  0.00  0.00            
ATOM    764  CG  PHE A  98      34.902  42.251  96.845  0.00  0.00            
ATOM    765  CD1 PHE A  98      34.166  41.735  95.738  0.00  0.00            
ATOM    766  CE1 PHE A  98      34.581  40.607  95.035  0.00  0.00            
ATOM    767  CZ  PHE A  98      35.864  40.122  95.339  0.00  0.00            
ATOM    768  CE2 PHE A  98      36.701  40.579  96.340  0.00  0.00            
ATOM    769  CD2 PHE A  98      36.203  41.676  97.135  0.00  0.00            
ATOM    770  C   PHE A  98      34.829  45.511  99.126  0.00  0.00            
ATOM    771  O   PHE A  98      35.348  46.464  98.487  0.00  0.00            
ATOM    772  N   HIE A  99      33.740  45.689  99.916  0.00  0.00            
ATOM    773  CA  HIE A  99      33.132  47.040 100.145  0.00  0.00            
ATOM    774  CB  HIE A  99      31.674  46.939 100.533  0.00  0.00            
ATOM    775  CG  HIE A  99      30.952  48.219 100.553  0.00  0.00            
ATOM    776  ND1 HIE A  99      31.092  49.259 101.461  0.00  0.00            
ATOM    777  CE1 HIE A  99      30.294  50.240 101.072  0.00  0.00            
ATOM    778  NE2 HIE A  99      29.693  49.940  99.877  0.00  0.00            
ATOM    779  CD2 HIE A  99      30.083  48.652  99.513  0.00  0.00            
ATOM    780  C   HIE A  99      33.865  47.869 101.155  0.00  0.00            
ATOM    781  O   HIE A  99      34.133  49.052 100.961  0.00  0.00            
ATOM    782  N   ARG A 100      34.368  47.153 102.194  0.00  0.00            
ATOM    783  CA  ARG A 100      35.379  47.649 103.107  0.00  0.00            
ATOM    784  CB  ARG A 100      35.571  46.628 104.193  0.00  0.00            
ATOM    785  CG  ARG A 100      36.658  46.795 105.216  0.00  0.00            
ATOM    786  CD  ARG A 100      36.650  45.844 106.416  0.00  0.00            
ATOM    787  NE  ARG A 100      36.974  44.391 106.129  0.00  0.00            
ATOM    788  CZ  ARG A 100      36.003  43.443 106.026  0.00  0.00            
ATOM    789  NH1 ARG A 100      34.796  43.595 106.395  0.00  0.00            
ATOM    790  NH2 ARG A 100      36.341  42.304 105.542  0.00  0.00            
ATOM    791  C   ARG A 100      36.619  47.969 102.393  0.00  0.00            
ATOM    792  O   ARG A 100      37.137  49.024 102.643  0.00  0.00            
ATOM    793  N   LEU A 101      37.125  47.109 101.528  0.00  0.00            
ATOM    794  CA  LEU A 101      38.310  47.433 100.710  0.00  0.00            
ATOM    795  CB  LEU A 101      38.709  46.287  99.824  0.00  0.00            
ATOM    796  CG  LEU A 101      39.416  45.083 100.471  0.00  0.00            
ATOM    797  CD1 LEU A 101      39.946  44.118  99.440  0.00  0.00            
ATOM    798  CD2 LEU A 101      40.672  45.357 101.418  0.00  0.00            
ATOM    799  C   LEU A 101      38.114  48.748  99.989  0.00  0.00            
ATOM    800  O   LEU A 101      38.972  49.585  99.953  0.00  0.00            
ATOM    801  N   GLU A 102      36.919  48.934  99.459  0.00  0.00            
ATOM    802  CA  GLU A 102      36.617  50.191  98.730  0.00  0.00            
ATOM    803  CB  GLU A 102      35.226  49.995  98.019  0.00  0.00            
ATOM    804  CG  GLU A 102      34.819  50.841  96.797  0.00  0.00            
ATOM    805  CD  GLU A 102      35.799  50.610  95.704  0.00  0.00            
ATOM    806  OE1 GLU A 102      36.306  49.496  95.524  0.00  0.00            
ATOM    807  OE2 GLU A 102      36.068  51.540  94.871  0.00  0.00            
ATOM    808  C   GLU A 102      36.556  51.447  99.528  0.00  0.00            
ATOM    809  O   GLU A 102      36.785  52.543  98.999  0.00  0.00            
ATOM    810  N   GLU A 103      36.195  51.413 100.814  0.00  0.00            
ATOM    811  CA  GLU A 103      36.159  52.554 101.726  0.00  0.00            
ATOM    812  CB  GLU A 103      34.890  52.460 102.601  0.00  0.00            
ATOM    813  CG  GLU A 103      33.600  52.449 101.693  0.00  0.00            
ATOM    814  CD  GLU A 103      33.439  53.598 100.627  0.00  0.00            
ATOM    815  OE1 GLU A 103      33.303  53.370  99.408  0.00  0.00            
ATOM    816  OE2 GLU A 103      33.516  54.767 101.101  0.00  0.00            
ATOM    817  C   GLU A 103      37.417  52.668 102.562  0.00  0.00            
ATOM    818  O   GLU A 103      37.390  53.435 103.512  0.00  0.00            
ATOM    819  N   SER A 104      38.542  51.993 102.196  0.00  0.00            
ATOM    820  CA  SER A 104      39.703  51.882 103.006  0.00  0.00            
ATOM    821  CB  SER A 104      40.718  50.851 102.366  0.00  0.00            
ATOM    822  OG  SER A 104      41.970  50.970 102.847  0.00  0.00            
ATOM    823  C   SER A 104      40.407  53.202 103.377  0.00  0.00            
ATOM    824  O   SER A 104      40.989  53.232 104.448  0.00  0.00            
ATOM    825  N   PHE A 105      40.348  54.224 102.548  0.00  0.00            
ATOM    826  CA  PHE A 105      40.962  55.549 102.679  0.00  0.00            
ATOM    827  CB  PHE A 105      40.651  56.371 101.452  0.00  0.00            
ATOM    828  CG  PHE A 105      41.338  57.739 101.374  0.00  0.00            
ATOM    829  CD1 PHE A 105      42.736  57.813 101.172  0.00  0.00            
ATOM    830  CE1 PHE A 105      43.301  59.100 101.034  0.00  0.00            
ATOM    831  CZ  PHE A 105      42.583  60.270 101.161  0.00  0.00            
ATOM    832  CE2 PHE A 105      41.192  60.160 101.284  0.00  0.00            
ATOM    833  CD2 PHE A 105      40.558  58.888 101.469  0.00  0.00            
ATOM    834  C   PHE A 105      40.496  56.323 103.858  0.00  0.00            
ATOM    835  O   PHE A 105      41.147  57.289 104.254  0.00  0.00            
ATOM    836  N   LEU A 106      39.359  55.943 104.461  0.00  0.00            
ATOM    837  CA  LEU A 106      38.798  56.719 105.579  0.00  0.00            
ATOM    838  CB  LEU A 106      37.308  56.821 105.533  0.00  0.00            
ATOM    839  CG  LEU A 106      36.503  57.106 104.274  0.00  0.00            
ATOM    840  CD1 LEU A 106      34.971  57.047 104.427  0.00  0.00            
ATOM    841  CD2 LEU A 106      36.846  58.409 103.555  0.00  0.00            
ATOM    842  C   LEU A 106      39.456  56.513 106.999  0.00  0.00            
ATOM    843  O   LEU A 106      40.122  55.522 107.273  0.00  0.00            
ATOM    844  N   VAL A 107      39.335  57.544 107.855  0.00  0.00            
ATOM    845  CA  VAL A 107      39.755  57.440 109.278  0.00  0.00            
ATOM    846  CB  VAL A 107      40.198  58.814 109.826  0.00  0.00            
ATOM    847  CG1 VAL A 107      38.976  59.783 109.861  0.00  0.00            
ATOM    848  CG2 VAL A 107      40.809  58.764 111.243  0.00  0.00            
ATOM    849  C   VAL A 107      38.691  56.857 110.167  0.00  0.00            
ATOM    850  O   VAL A 107      37.551  57.116 109.942  0.00  0.00            
ATOM    851  N   GLU A 108      38.994  56.057 111.205  0.00  0.00            
ATOM    852  CA  GLU A 108      38.076  55.394 112.161  0.00  0.00            
ATOM    853  CB  GLU A 108      38.951  54.919 113.360  0.00  0.00            
ATOM    854  CG  GLU A 108      38.176  54.305 114.521  0.00  0.00            
ATOM    855  CD  GLU A 108      37.643  52.904 114.468  0.00  0.00            
ATOM    856  OE1 GLU A 108      37.730  52.123 115.461  0.00  0.00            
ATOM    857  OE2 GLU A 108      37.058  52.514 113.455  0.00  0.00            
ATOM    858  C   GLU A 108      36.880  56.217 112.590  0.00  0.00            
ATOM    859  O   GLU A 108      35.778  55.724 112.639  0.00  0.00            
ATOM    860  N   GLU A 109      37.049  57.538 112.857  0.00  0.00            
ATOM    861  CA  GLU A 109      35.935  58.458 113.183  0.00  0.00            
ATOM    862  CB  GLU A 109      36.655  59.630 113.910  0.00  0.00            
ATOM    863  CG  GLU A 109      35.926  60.856 114.309  0.00  0.00            
ATOM    864  CD  GLU A 109      34.753  60.597 115.275  0.00  0.00            
ATOM    865  OE1 GLU A 109      34.624  59.484 115.882  0.00  0.00            
ATOM    866  OE2 GLU A 109      33.877  61.510 115.396  0.00  0.00            
ATOM    867  C   GLU A 109      34.957  58.834 112.032  0.00  0.00            
ATOM    868  O   GLU A 109      33.800  59.218 112.304  0.00  0.00            
ATOM    869  N   ASP A 110      35.287  58.592 110.775  0.00  0.00            
ATOM    870  CA  ASP A 110      34.406  58.737 109.633  0.00  0.00            
ATOM    871  CB  ASP A 110      35.197  59.407 108.510  0.00  0.00            
ATOM    872  CG  ASP A 110      35.761  60.851 108.781  0.00  0.00            
ATOM    873  OD1 ASP A 110      35.724  61.386 109.856  0.00  0.00            
ATOM    874  OD2 ASP A 110      36.230  61.427 107.791  0.00  0.00            
ATOM    875  C   ASP A 110      34.010  57.333 109.052  0.00  0.00            
ATOM    876  O   ASP A 110      32.971  57.056 108.455  0.00  0.00            
ATOM    877  N   LYS A 111      34.924  56.314 109.076  0.00  0.00            
ATOM    878  CA  LYS A 111      34.886  54.910 108.676  0.00  0.00            
ATOM    879  CB  LYS A 111      36.278  54.322 108.649  0.00  0.00            
ATOM    880  CG  LYS A 111      36.225  52.936 107.973  0.00  0.00            
ATOM    881  CD  LYS A 111      37.556  52.221 107.666  0.00  0.00            
ATOM    882  CE  LYS A 111      38.505  52.836 106.650  0.00  0.00            
ATOM    883  NZ  LYS A 111      39.922  52.754 106.987  0.00  0.00            
ATOM    884  C   LYS A 111      33.907  54.017 109.511  0.00  0.00            
ATOM    885  O   LYS A 111      34.160  53.707 110.693  0.00  0.00            
ATOM    886  N   LYS A 112      32.912  53.536 108.799  0.00  0.00            
ATOM    887  CA  LYS A 112      31.725  52.827 109.414  0.00  0.00            
ATOM    888  CB  LYS A 112      30.387  53.138 108.657  0.00  0.00            
ATOM    889  CG  LYS A 112      30.203  54.698 108.528  0.00  0.00            
ATOM    890  CD  LYS A 112      28.883  55.155 107.861  0.00  0.00            
ATOM    891  CE  LYS A 112      28.720  54.631 106.451  0.00  0.00            
ATOM    892  NZ  LYS A 112      27.677  55.400 105.585  0.00  0.00            
ATOM    893  C   LYS A 112      31.908  51.317 109.546  0.00  0.00            
ATOM    894  O   LYS A 112      31.179  50.668 110.304  0.00  0.00            
ATOM    895  N   HIE A 113      33.091  50.890 108.983  0.00  0.00            
ATOM    896  CA  HIE A 113      33.678  49.519 109.245  0.00  0.00            
ATOM    897  CB  HIE A 113      34.384  49.111 107.946  0.00  0.00            
ATOM    898  CG  HIE A 113      33.561  49.262 106.652  0.00  0.00            
ATOM    899  ND1 HIE A 113      32.556  48.408 106.194  0.00  0.00            
ATOM    900  CE1 HIE A 113      32.359  48.659 104.893  0.00  0.00            
ATOM    901  NE2 HIE A 113      33.116  49.738 104.552  0.00  0.00            
ATOM    902  CD2 HIE A 113      33.812  50.148 105.640  0.00  0.00            
ATOM    903  C   HIE A 113      34.685  49.449 110.376  0.00  0.00            
ATOM    904  O   HIE A 113      35.140  50.462 110.938  0.00  0.00            
ATOM    905  N   GLU A 114      35.033  48.244 110.813  0.00  0.00            
ATOM    906  CA  GLU A 114      36.260  47.959 111.555  0.00  0.00            
ATOM    907  CB  GLU A 114      36.441  46.417 111.737  0.00  0.00            
ATOM    908  CG  GLU A 114      37.453  46.112 112.849  0.00  0.00            
ATOM    909  CD  GLU A 114      37.089  46.694 114.245  0.00  0.00            
ATOM    910  OE1 GLU A 114      37.278  47.921 114.491  0.00  0.00            
ATOM    911  OE2 GLU A 114      36.635  45.908 115.103  0.00  0.00            
ATOM    912  C   GLU A 114      37.542  48.480 110.844  0.00  0.00            
ATOM    913  O   GLU A 114      37.611  48.475 109.598  0.00  0.00            
ATOM    914  N   ARG A 115      38.496  48.949 111.640  0.00  0.00            
ATOM    915  CA  ARG A 115      39.699  49.727 111.211  0.00  0.00            
ATOM    916  CB  ARG A 115      40.260  50.282 112.485  0.00  0.00            
ATOM    917  CG  ARG A 115      41.675  50.837 112.612  0.00  0.00            
ATOM    918  CD  ARG A 115      41.862  51.363 114.074  0.00  0.00            
ATOM    919  NE  ARG A 115      43.272  51.897 114.328  0.00  0.00            
ATOM    920  CZ  ARG A 115      43.987  51.972 115.420  0.00  0.00            
ATOM    921  NH1 ARG A 115      43.651  51.595 116.609  0.00  0.00            
ATOM    922  NH2 ARG A 115      45.124  52.510 115.254  0.00  0.00            
ATOM    923  C   ARG A 115      40.887  48.989 110.536  0.00  0.00            
ATOM    924  O   ARG A 115      41.758  49.676 109.996  0.00  0.00            
ATOM    925  N   HIE A 116      40.882  47.646 110.647  0.00  0.00            
ATOM    926  CA  HIE A 116      41.855  46.849 109.871  0.00  0.00            
ATOM    927  CB  HIE A 116      42.475  45.808 110.820  0.00  0.00            
ATOM    928  CG  HIE A 116      43.388  46.266 111.926  0.00  0.00            
ATOM    929  ND1 HIE A 116      44.495  45.533 112.308  0.00  0.00            
ATOM    930  CE1 HIE A 116      45.050  46.158 113.353  0.00  0.00            
ATOM    931  NE2 HIE A 116      44.149  47.107 113.795  0.00  0.00            
ATOM    932  CD2 HIE A 116      43.107  47.214 112.878  0.00  0.00            
ATOM    933  C   HIE A 116      41.157  46.194 108.644  0.00  0.00            
ATOM    934  O   HIE A 116      40.113  45.593 108.876  0.00  0.00            
ATOM    935  N   PRO A 117      41.685  46.297 107.424  0.00  0.00            
ATOM    936  CD  PRO A 117      43.038  46.693 107.147  0.00  0.00            
ATOM    937  CG  PRO A 117      43.257  46.750 105.626  0.00  0.00            
ATOM    938  CB  PRO A 117      41.855  46.711 105.090  0.00  0.00            
ATOM    939  CA  PRO A 117      40.955  46.121 106.159  0.00  0.00            
ATOM    940  C   PRO A 117      40.541  44.640 105.848  0.00  0.00            
ATOM    941  O   PRO A 117      39.521  44.441 105.179  0.00  0.00            
ATOM    942  N   ILE A 118      41.331  43.579 106.157  0.00  0.00            
ATOM    943  CA  ILE A 118      41.148  42.201 105.727  0.00  0.00            
ATOM    944  CB  ILE A 118      42.517  41.397 105.630  0.00  0.00            
ATOM    945  CG2 ILE A 118      42.332  40.008 105.015  0.00  0.00            
ATOM    946  CG1 ILE A 118      43.601  42.051 104.744  0.00  0.00            
ATOM    947  CD1 ILE A 118      43.253  42.459 103.307  0.00  0.00            
ATOM    948  C   ILE A 118      40.017  41.338 106.412  0.00  0.00            
ATOM    949  O   ILE A 118      38.987  40.998 105.764  0.00  0.00            
ATOM    950  N   PHE A 119      40.141  40.925 107.694  0.00  0.00            
ATOM    951  CA  PHE A 119      39.213  39.994 108.310  0.00  0.00            
ATOM    952  CB  PHE A 119      40.000  39.178 109.317  0.00  0.00            
ATOM    953  CG  PHE A 119      41.111  38.315 108.741  0.00  0.00            
ATOM    954  CD1 PHE A 119      40.921  36.970 108.525  0.00  0.00            
ATOM    955  CE1 PHE A 119      42.022  36.142 108.172  0.00  0.00            
ATOM    956  CZ  PHE A 119      43.290  36.797 108.109  0.00  0.00            
ATOM    957  CE2 PHE A 119      43.417  38.148 108.282  0.00  0.00            
ATOM    958  CD2 PHE A 119      42.306  38.960 108.554  0.00  0.00            
ATOM    959  C   PHE A 119      37.985  40.645 108.900  0.00  0.00            
ATOM    960  O   PHE A 119      37.041  39.933 109.352  0.00  0.00            
ATOM    961  N   GLY A 120      37.939  41.949 108.850  0.00  0.00            
ATOM    962  CA  GLY A 120      36.845  42.690 109.431  0.00  0.00            
ATOM    963  C   GLY A 120      36.673  42.747 110.961  0.00  0.00            
ATOM    964  O   GLY A 120      35.585  43.206 111.360  0.00  0.00            
ATOM    965  N   ASN A 121      37.578  42.244 111.766  0.00  0.00            
ATOM    966  CA  ASN A 121      37.298  41.940 113.164  0.00  0.00            
ATOM    967  CB  ASN A 121      36.723  40.497 113.211  0.00  0.00            
ATOM    968  CG  ASN A 121      37.765  39.410 112.908  0.00  0.00            
ATOM    969  OD1 ASN A 121      38.832  39.429 113.395  0.00  0.00            
ATOM    970  ND2 ASN A 121      37.524  38.472 111.975  0.00  0.00            
ATOM    971  C   ASN A 121      38.575  42.120 114.067  0.00  0.00            
ATOM    972  O   ASN A 121      38.568  42.112 115.289  0.00  0.00            
ATOM    973  N   ILE A 122      39.723  42.331 113.403  0.00  0.00            
ATOM    974  CA  ILE A 122      41.048  42.470 114.083  0.00  0.00            
ATOM    975  CB  ILE A 122      41.253  43.672 115.029  0.00  0.00            
ATOM    976  CG2 ILE A 122      42.650  44.006 115.498  0.00  0.00            
ATOM    977  CG1 ILE A 122      40.678  44.937 114.345  0.00  0.00            
ATOM    978  CD1 ILE A 122      40.673  46.266 115.101  0.00  0.00            
ATOM    979  C   ILE A 122      41.719  41.176 114.615  0.00  0.00            
ATOM    980  O   ILE A 122      42.911  40.899 114.422  0.00  0.00            
ATOM    981  N   VAL A 123      40.985  40.379 115.391  0.00  0.00            
ATOM    982  CA  VAL A 123      41.464  39.227 116.141  0.00  0.00            
ATOM    983  CB  VAL A 123      40.372  38.744 117.088  0.00  0.00            
ATOM    984  CG1 VAL A 123      40.084  39.819 118.113  0.00  0.00            
ATOM    985  CG2 VAL A 123      39.026  38.317 116.405  0.00  0.00            
ATOM    986  C   VAL A 123      41.961  38.146 115.263  0.00  0.00            
ATOM    987  O   VAL A 123      42.948  37.489 115.611  0.00  0.00            
ATOM    988  N   ASP A 124      41.446  38.038 114.036  0.00  0.00            
ATOM    989  CA  ASP A 124      42.068  37.201 113.027  0.00  0.00            
ATOM    990  CB  ASP A 124      41.114  36.855 111.888  0.00  0.00            
ATOM    991  CG  ASP A 124      40.122  35.737 112.251  0.00  0.00            
ATOM    992  OD1 ASP A 124      38.896  35.994 112.113  0.00  0.00            
ATOM    993  OD2 ASP A 124      40.477  34.603 112.683  0.00  0.00            
ATOM    994  C   ASP A 124      43.300  37.938 112.483  0.00  0.00            
ATOM    995  O   ASP A 124      44.361  37.266 112.417  0.00  0.00            
ATOM    996  N   GLU A 125      43.284  39.215 112.146  0.00  0.00            
ATOM    997  CA  GLU A 125      44.227  39.955 111.409  0.00  0.00            
ATOM    998  CB  GLU A 125      43.580  41.244 111.016  0.00  0.00            
ATOM    999  CG  GLU A 125      44.299  41.943 109.892  0.00  0.00            
ATOM   1000  CD  GLU A 125      43.283  42.651 108.920  0.00  0.00            
ATOM   1001  OE1 GLU A 125      42.063  42.398 108.994  0.00  0.00            
ATOM   1002  OE2 GLU A 125      43.763  43.518 108.176  0.00  0.00            
ATOM   1003  C   GLU A 125      45.532  40.177 112.158  0.00  0.00            
ATOM   1004  O   GLU A 125      46.603  40.126 111.559  0.00  0.00            
ATOM   1005  N   VAL A 126      45.505  40.439 113.434  0.00  0.00            
ATOM   1006  CA  VAL A 126      46.668  40.519 114.323  0.00  0.00            
ATOM   1007  CB  VAL A 126      46.406  41.127 115.665  0.00  0.00            
ATOM   1008  CG1 VAL A 126      47.497  40.859 116.632  0.00  0.00            
ATOM   1009  CG2 VAL A 126      46.250  42.658 115.451  0.00  0.00            
ATOM   1010  C   VAL A 126      47.406  39.208 114.231  0.00  0.00            
ATOM   1011  O   VAL A 126      48.610  39.118 114.226  0.00  0.00            
ATOM   1012  N   ALA A 127      46.684  38.124 114.173  0.00  0.00            
ATOM   1013  CA  ALA A 127      47.152  36.795 114.170  0.00  0.00            
ATOM   1014  CB  ALA A 127      46.230  35.784 114.855  0.00  0.00            
ATOM   1015  C   ALA A 127      47.750  36.387 112.801  0.00  0.00            
ATOM   1016  O   ALA A 127      48.588  35.469 112.720  0.00  0.00            
ATOM   1017  N   TYR A 128      47.261  36.952 111.718  0.00  0.00            
ATOM   1018  CA  TYR A 128      47.837  36.940 110.344  0.00  0.00            
ATOM   1019  CB  TYR A 128      46.701  37.311 109.361  0.00  0.00            
ATOM   1020  CG  TYR A 128      47.185  38.234 108.209  0.00  0.00            
ATOM   1021  CD1 TYR A 128      47.074  39.638 108.386  0.00  0.00            
ATOM   1022  CE1 TYR A 128      47.425  40.482 107.296  0.00  0.00            
ATOM   1023  CZ  TYR A 128      47.758  39.894 106.032  0.00  0.00            
ATOM   1024  OH  TYR A 128      48.069  40.711 105.028  0.00  0.00            
ATOM   1025  CE2 TYR A 128      48.020  38.467 105.980  0.00  0.00            
ATOM   1026  CD2 TYR A 128      47.593  37.569 107.047  0.00  0.00            
ATOM   1027  C   TYR A 128      49.119  37.781 110.222  0.00  0.00            
ATOM   1028  O   TYR A 128      50.197  37.251 109.881  0.00  0.00            
ATOM   1029  N   HIE A 129      49.144  38.954 110.847  0.00  0.00            
ATOM   1030  CA  HIE A 129      50.375  39.770 111.011  0.00  0.00            
ATOM   1031  CB  HIE A 129      49.947  41.121 111.615  0.00  0.00            
ATOM   1032  CG  HIE A 129      49.339  42.046 110.599  0.00  0.00            
ATOM   1033  ND1 HIE A 129      50.053  42.616 109.554  0.00  0.00            
ATOM   1034  CE1 HIE A 129      49.214  43.451 108.935  0.00  0.00            
ATOM   1035  NE2 HIE A 129      48.036  43.362 109.470  0.00  0.00            
ATOM   1036  CD2 HIE A 129      48.112  42.519 110.546  0.00  0.00            
ATOM   1037  C   HIE A 129      51.428  39.076 111.802  0.00  0.00            
ATOM   1038  O   HIE A 129      52.611  39.352 111.512  0.00  0.00            
ATOM   1039  N   GLU A 130      51.105  38.239 112.773  0.00  0.00            
ATOM   1040  CA  GLU A 130      52.012  37.394 113.557  0.00  0.00            
ATOM   1041  CB  GLU A 130      51.238  36.647 114.654  0.00  0.00            
ATOM   1042  CG  GLU A 130      52.164  36.175 115.861  0.00  0.00            
ATOM   1043  CD  GLU A 130      51.379  35.341 116.806  0.00  0.00            
ATOM   1044  OE1 GLU A 130      50.648  35.891 117.618  0.00  0.00            
ATOM   1045  OE2 GLU A 130      51.541  34.130 116.785  0.00  0.00            
ATOM   1046  C   GLU A 130      52.851  36.347 112.717  0.00  0.00            
ATOM   1047  O   GLU A 130      53.933  35.969 113.102  0.00  0.00            
ATOM   1048  N   LYS A 131      52.300  36.073 111.505  0.00  0.00            
ATOM   1049  CA  LYS A 131      52.790  35.065 110.610  0.00  0.00            
ATOM   1050  CB  LYS A 131      51.685  34.147 110.103  0.00  0.00            
ATOM   1051  CG  LYS A 131      50.983  33.195 111.116  0.00  0.00            
ATOM   1052  CD  LYS A 131      49.754  32.438 110.538  0.00  0.00            
ATOM   1053  CE  LYS A 131      48.867  31.760 111.585  0.00  0.00            
ATOM   1054  NZ  LYS A 131      48.217  32.822 112.423  0.00  0.00            
ATOM   1055  C   LYS A 131      53.656  35.632 109.475  0.00  0.00            
ATOM   1056  O   LYS A 131      54.626  34.967 109.056  0.00  0.00            
ATOM   1057  N   TYR A 132      53.368  36.850 108.926  0.00  0.00            
ATOM   1058  CA  TYR A 132      54.006  37.402 107.702  0.00  0.00            
ATOM   1059  CB  TYR A 132      53.002  37.288 106.569  0.00  0.00            
ATOM   1060  CG  TYR A 132      52.320  35.911 106.552  0.00  0.00            
ATOM   1061  CD1 TYR A 132      53.003  34.699 106.335  0.00  0.00            
ATOM   1062  CE1 TYR A 132      52.329  33.515 106.265  0.00  0.00            
ATOM   1063  CZ  TYR A 132      50.954  33.424 106.537  0.00  0.00            
ATOM   1064  OH  TYR A 132      50.379  32.229 106.704  0.00  0.00            
ATOM   1065  CE2 TYR A 132      50.299  34.660 106.756  0.00  0.00            
ATOM   1066  CD2 TYR A 132      50.932  35.857 106.677  0.00  0.00            
ATOM   1067  C   TYR A 132      54.445  38.823 107.784  0.00  0.00            
ATOM   1068  O   TYR A 132      53.607  39.670 108.085  0.00  0.00            
ATOM   1069  N   PRO A 133      55.753  39.121 107.591  0.00  0.00            
ATOM   1070  CD  PRO A 133      56.896  38.203 107.836  0.00  0.00            
ATOM   1071  CG  PRO A 133      57.990  39.070 108.375  0.00  0.00            
ATOM   1072  CB  PRO A 133      57.749  40.408 107.629  0.00  0.00            
ATOM   1073  CA  PRO A 133      56.291  40.521 107.448  0.00  0.00            
ATOM   1074  C   PRO A 133      55.843  41.170 106.149  0.00  0.00            
ATOM   1075  O   PRO A 133      55.774  42.415 106.072  0.00  0.00            
ATOM   1076  N   THR A 134      55.608  40.313 105.127  0.00  0.00            
ATOM   1077  CA  THR A 134      55.302  40.792 103.778  0.00  0.00            
ATOM   1078  CB  THR A 134      56.551  40.879 102.859  0.00  0.00            
ATOM   1079  CG2 THR A 134      57.808  41.543 103.378  0.00  0.00            
ATOM   1080  OG1 THR A 134      57.034  39.599 102.435  0.00  0.00            
ATOM   1081  C   THR A 134      54.131  40.052 103.107  0.00  0.00            
ATOM   1082  O   THR A 134      53.924  38.866 103.500  0.00  0.00            
ATOM   1083  N   ILE A 135      53.609  40.588 102.047  0.00  0.00            
ATOM   1084  CA  ILE A 135      52.794  39.826 101.071  0.00  0.00            
ATOM   1085  CB  ILE A 135      52.125  40.793 100.138  0.00  0.00            
ATOM   1086  CG2 ILE A 135      53.212  41.451  99.281  0.00  0.00            
ATOM   1087  CG1 ILE A 135      51.054  40.132  99.319  0.00  0.00            
ATOM   1088  CD1 ILE A 135      50.049  41.057  98.628  0.00  0.00            
ATOM   1089  C   ILE A 135      53.549  38.636 100.419  0.00  0.00            
ATOM   1090  O   ILE A 135      52.911  37.731  99.933  0.00  0.00            
ATOM   1091  N   TYR A 136      54.940  38.572 100.470  0.00  0.00            
ATOM   1092  CA  TYR A 136      55.838  37.573  99.850  0.00  0.00            
ATOM   1093  CB  TYR A 136      57.134  38.148  99.264  0.00  0.00            
ATOM   1094  CG  TYR A 136      56.899  39.452  98.559  0.00  0.00            
ATOM   1095  CD1 TYR A 136      56.547  39.480  97.207  0.00  0.00            
ATOM   1096  CE1 TYR A 136      56.394  40.731  96.645  0.00  0.00            
ATOM   1097  CZ  TYR A 136      56.402  41.904  97.389  0.00  0.00            
ATOM   1098  OH  TYR A 136      56.211  43.109  96.844  0.00  0.00            
ATOM   1099  CE2 TYR A 136      56.787  41.871  98.779  0.00  0.00            
ATOM   1100  CD2 TYR A 136      57.082  40.604  99.288  0.00  0.00            
ATOM   1101  C   TYR A 136      56.062  36.315 100.738  0.00  0.00            
ATOM   1102  O   TYR A 136      56.133  35.184 100.222  0.00  0.00            
ATOM   1103  N   HIE A 137      55.879  36.430 102.043  0.00  0.00            
ATOM   1104  CA  HIE A 137      55.743  35.293 102.933  0.00  0.00            
ATOM   1105  CB  HIE A 137      56.038  35.719 104.392  0.00  0.00            
ATOM   1106  CG  HIE A 137      57.346  36.446 104.687  0.00  0.00            
ATOM   1107  ND1 HIE A 137      57.641  37.764 104.265  0.00  0.00            
ATOM   1108  CE1 HIE A 137      58.912  37.988 104.595  0.00  0.00            
ATOM   1109  NE2 HIE A 137      59.517  36.943 105.153  0.00  0.00            
ATOM   1110  CD2 HIE A 137      58.532  35.949 105.180  0.00  0.00            
ATOM   1111  C   HIE A 137      54.393  34.663 102.774  0.00  0.00            
ATOM   1112  O   HIE A 137      54.285  33.416 102.499  0.00  0.00            
ATOM   1113  N   LEU A 138      53.418  35.539 102.630  0.00  0.00            
ATOM   1114  CA  LEU A 138      52.078  35.051 102.247  0.00  0.00            
ATOM   1115  CB  LEU A 138      51.152  36.227 102.425  0.00  0.00            
ATOM   1116  CG  LEU A 138      49.684  35.923 102.104  0.00  0.00            
ATOM   1117  CD1 LEU A 138      49.067  35.059 103.209  0.00  0.00            
ATOM   1118  CD2 LEU A 138      48.962  37.240 102.024  0.00  0.00            
ATOM   1119  C   LEU A 138      52.037  34.368 100.825  0.00  0.00            
ATOM   1120  O   LEU A 138      51.408  33.322 100.769  0.00  0.00            
ATOM   1121  N   ARG A 139      52.884  34.785  99.864  0.00  0.00            
ATOM   1122  CA  ARG A 139      52.889  34.124  98.517  0.00  0.00            
ATOM   1123  CB  ARG A 139      53.613  34.808  97.356  0.00  0.00            
ATOM   1124  CG  ARG A 139      53.019  36.100  96.861  0.00  0.00            
ATOM   1125  CD  ARG A 139      53.961  36.612  95.732  0.00  0.00            
ATOM   1126  NE  ARG A 139      53.564  37.910  95.235  0.00  0.00            
ATOM   1127  CZ  ARG A 139      54.207  38.660  94.300  0.00  0.00            
ATOM   1128  NH1 ARG A 139      55.248  38.196  93.641  0.00  0.00            
ATOM   1129  NH2 ARG A 139      53.744  39.863  94.023  0.00  0.00            
ATOM   1130  C   ARG A 139      53.544  32.762  98.695  0.00  0.00            
ATOM   1131  O   ARG A 139      52.916  31.768  98.413  0.00  0.00            
ATOM   1132  N   LYS A 140      54.672  32.732  99.381  0.00  0.00            
ATOM   1133  CA  LYS A 140      55.480  31.534  99.628  0.00  0.00            
ATOM   1134  CB  LYS A 140      56.819  31.908 100.276  0.00  0.00            
ATOM   1135  CG  LYS A 140      57.754  30.734 100.306  0.00  0.00            
ATOM   1136  CD  LYS A 140      58.193  30.075  98.962  0.00  0.00            
ATOM   1137  CE  LYS A 140      59.104  28.917  99.269  0.00  0.00            
ATOM   1138  NZ  LYS A 140      58.735  27.731  98.524  0.00  0.00            
ATOM   1139  C   LYS A 140      54.641  30.512 100.382  0.00  0.00            
ATOM   1140  O   LYS A 140      54.667  29.301 100.064  0.00  0.00            
ATOM   1141  N   LYS A 141      53.834  30.968 101.346  0.00  0.00            
ATOM   1142  CA  LYS A 141      52.981  30.054 102.176  0.00  0.00            
ATOM   1143  CB  LYS A 141      52.609  30.647 103.566  0.00  0.00            
ATOM   1144  CG  LYS A 141      53.743  30.540 104.568  0.00  0.00            
ATOM   1145  CD  LYS A 141      54.734  29.320 104.537  0.00  0.00            
ATOM   1146  CE  LYS A 141      55.665  29.302 105.771  0.00  0.00            
ATOM   1147  NZ  LYS A 141      56.566  28.161 105.558  0.00  0.00            
ATOM   1148  C   LYS A 141      51.748  29.666 101.376  0.00  0.00            
ATOM   1149  O   LYS A 141      51.282  28.539 101.617  0.00  0.00            
ATOM   1150  N   LEU A 142      51.171  30.472 100.480  0.00  0.00            
ATOM   1151  CA  LEU A 142      50.074  29.985  99.646  0.00  0.00            
ATOM   1152  CB  LEU A 142      49.292  31.038  98.975  0.00  0.00            
ATOM   1153  CG  LEU A 142      48.447  31.929  99.974  0.00  0.00            
ATOM   1154  CD1 LEU A 142      47.890  33.182  99.208  0.00  0.00            
ATOM   1155  CD2 LEU A 142      47.284  31.114 100.623  0.00  0.00            
ATOM   1156  C   LEU A 142      50.549  29.069  98.501  0.00  0.00            
ATOM   1157  O   LEU A 142      49.848  28.160  98.187  0.00  0.00            
ATOM   1158  N   VAL A 143      51.752  29.286  97.991  0.00  0.00            
ATOM   1159  CA  VAL A 143      52.496  28.534  96.945  0.00  0.00            
ATOM   1160  CB  VAL A 143      53.679  29.285  96.481  0.00  0.00            
ATOM   1161  CG1 VAL A 143      54.814  28.441  95.816  0.00  0.00            
ATOM   1162  CG2 VAL A 143      53.376  30.401  95.435  0.00  0.00            
ATOM   1163  C   VAL A 143      52.855  27.139  97.515  0.00  0.00            
ATOM   1164  O   VAL A 143      52.765  26.132  96.765  0.00  0.00            
ATOM   1165  N   ASP A 144      53.159  27.005  98.794  0.00  0.00            
ATOM   1166  CA  ASP A 144      53.696  25.775  99.406  0.00  0.00            
ATOM   1167  CB  ASP A 144      54.795  26.030 100.411  0.00  0.00            
ATOM   1168  CG  ASP A 144      56.086  26.685  99.844  0.00  0.00            
ATOM   1169  OD1 ASP A 144      56.331  26.660  98.645  0.00  0.00            
ATOM   1170  OD2 ASP A 144      56.943  27.099 100.685  0.00  0.00            
ATOM   1171  C   ASP A 144      52.628  24.826  99.913  0.00  0.00            
ATOM   1172  O   ASP A 144      52.857  23.815 100.526  0.00  0.00            
ATOM   1173  N   SER A 145      51.380  25.303  99.824  0.00  0.00            
ATOM   1174  CA  SER A 145      50.207  24.801 100.576  0.00  0.00            
ATOM   1175  CB  SER A 145      49.026  25.775 100.503  0.00  0.00            
ATOM   1176  OG  SER A 145      48.557  25.913  99.194  0.00  0.00            
ATOM   1177  C   SER A 145      49.715  23.425 100.165  0.00  0.00            
ATOM   1178  O   SER A 145      49.729  23.078  98.932  0.00  0.00            
ATOM   1179  N   THR A 146      49.195  22.652 101.106  0.00  0.00            
ATOM   1180  CA  THR A 146      48.734  21.286 100.976  0.00  0.00            
ATOM   1181  CB  THR A 146      49.831  20.205 101.347  0.00  0.00            
ATOM   1182  CG2 THR A 146      51.074  20.169 100.441  0.00  0.00            
ATOM   1183  OG1 THR A 146      50.431  20.419 102.595  0.00  0.00            
ATOM   1184  C   THR A 146      47.407  21.039 101.703  0.00  0.00            
ATOM   1185  O   THR A 146      46.836  19.972 101.700  0.00  0.00            
ATOM   1186  N   ASP A 147      46.791  22.150 102.173  0.00  0.00            
ATOM   1187  CA  ASP A 147      45.442  22.187 102.645  0.00  0.00            
ATOM   1188  CB  ASP A 147      45.399  21.883 104.162  0.00  0.00            
ATOM   1189  CG  ASP A 147      46.555  22.544 104.936  0.00  0.00            
ATOM   1190  OD1 ASP A 147      46.937  23.714 104.693  0.00  0.00            
ATOM   1191  OD2 ASP A 147      47.128  21.854 105.839  0.00  0.00            
ATOM   1192  C   ASP A 147      44.722  23.513 102.341  0.00  0.00            
ATOM   1193  O   ASP A 147      45.429  24.476 102.031  0.00  0.00            
ATOM   1194  N   LYS A 148      43.388  23.465 102.479  0.00  0.00            
ATOM   1195  CA  LYS A 148      42.562  24.661 102.253  0.00  0.00            
ATOM   1196  CB  LYS A 148      41.047  24.423 102.691  0.00  0.00            
ATOM   1197  CG  LYS A 148      40.080  25.633 102.662  0.00  0.00            
ATOM   1198  CD  LYS A 148      38.621  25.315 102.976  0.00  0.00            
ATOM   1199  CE  LYS A 148      38.422  24.508 104.313  0.00  0.00            
ATOM   1200  NZ  LYS A 148      37.014  24.201 104.622  0.00  0.00            
ATOM   1201  C   LYS A 148      43.016  25.959 102.954  0.00  0.00            
ATOM   1202  O   LYS A 148      43.396  25.845 104.148  0.00  0.00            
ATOM   1203  N   ALA A 149      42.961  27.104 102.362  0.00  0.00            
ATOM   1204  CA  ALA A 149      43.544  28.394 102.879  0.00  0.00            
ATOM   1205  CB  ALA A 149      44.879  28.745 102.150  0.00  0.00            
ATOM   1206  C   ALA A 149      42.407  29.421 102.722  0.00  0.00            
ATOM   1207  O   ALA A 149      41.366  29.121 102.192  0.00  0.00            
ATOM   1208  N   ASP A 150      42.637  30.615 103.161  0.00  0.00            
ATOM   1209  CA  ASP A 150      41.629  31.587 103.344  0.00  0.00            
ATOM   1210  CB  ASP A 150      41.949  32.447 104.580  0.00  0.00            
ATOM   1211  CG  ASP A 150      40.840  33.418 104.954  0.00  0.00            
ATOM   1212  OD1 ASP A 150      40.790  33.702 106.128  0.00  0.00            
ATOM   1213  OD2 ASP A 150      39.917  33.742 104.132  0.00  0.00            
ATOM   1214  C   ASP A 150      41.393  32.465 102.066  0.00  0.00            
ATOM   1215  O   ASP A 150      42.304  33.116 101.614  0.00  0.00            
ATOM   1216  N   LEU A 151      40.157  32.495 101.505  0.00  0.00            
ATOM   1217  CA  LEU A 151      39.914  33.210 100.199  0.00  0.00            
ATOM   1218  CB  LEU A 151      38.502  32.870  99.732  0.00  0.00            
ATOM   1219  CG  LEU A 151      38.380  33.020  98.200  0.00  0.00            
ATOM   1220  CD1 LEU A 151      39.225  32.206  97.308  0.00  0.00            
ATOM   1221  CD2 LEU A 151      36.894  32.829  97.822  0.00  0.00            
ATOM   1222  C   LEU A 151      40.130  34.741 100.284  0.00  0.00            
ATOM   1223  O   LEU A 151      40.385  35.350  99.261  0.00  0.00            
ATOM   1224  N   ARG A 152      40.121  35.372 101.460  0.00  0.00            
ATOM   1225  CA  ARG A 152      40.602  36.685 101.663  0.00  0.00            
ATOM   1226  CB  ARG A 152      40.407  37.106 103.124  0.00  0.00            
ATOM   1227  CG  ARG A 152      38.872  37.297 103.515  0.00  0.00            
ATOM   1228  CD  ARG A 152      38.520  37.422 104.962  0.00  0.00            
ATOM   1229  NE  ARG A 152      38.706  36.162 105.640  0.00  0.00            
ATOM   1230  CZ  ARG A 152      38.136  35.848 106.729  0.00  0.00            
ATOM   1231  NH1 ARG A 152      37.370  36.656 107.406  0.00  0.00            
ATOM   1232  NH2 ARG A 152      38.310  34.756 107.271  0.00  0.00            
ATOM   1233  C   ARG A 152      42.047  36.786 101.252  0.00  0.00            
ATOM   1234  O   ARG A 152      42.410  37.667 100.498  0.00  0.00            
ATOM   1235  N   LEU A 153      42.870  35.962 101.912  0.00  0.00            
ATOM   1236  CA  LEU A 153      44.347  36.078 101.635  0.00  0.00            
ATOM   1237  CB  LEU A 153      45.166  35.384 102.704  0.00  0.00            
ATOM   1238  CG  LEU A 153      44.996  35.841 104.139  0.00  0.00            
ATOM   1239  CD1 LEU A 153      45.594  35.001 105.241  0.00  0.00            
ATOM   1240  CD2 LEU A 153      45.454  37.203 104.370  0.00  0.00            
ATOM   1241  C   LEU A 153      44.819  35.636 100.187  0.00  0.00            
ATOM   1242  O   LEU A 153      45.845  36.022  99.648  0.00  0.00            
ATOM   1243  N   ILE A 154      44.067  34.672  99.653  0.00  0.00            
ATOM   1244  CA  ILE A 154      44.270  34.213  98.302  0.00  0.00            
ATOM   1245  CB  ILE A 154      43.531  32.922  98.001  0.00  0.00            
ATOM   1246  CG2 ILE A 154      43.806  32.590  96.533  0.00  0.00            
ATOM   1247  CG1 ILE A 154      43.943  31.758  98.999  0.00  0.00            
ATOM   1248  CD1 ILE A 154      43.114  30.521  98.595  0.00  0.00            
ATOM   1249  C   ILE A 154      43.875  35.376  97.321  0.00  0.00            
ATOM   1250  O   ILE A 154      44.643  35.710  96.428  0.00  0.00            
ATOM   1251  N   TYR A 155      42.733  35.936  97.551  0.00  0.00            
ATOM   1252  CA  TYR A 155      42.286  37.123  96.729  0.00  0.00            
ATOM   1253  CB  TYR A 155      41.044  37.831  97.374  0.00  0.00            
ATOM   1254  CG  TYR A 155      40.622  39.167  96.753  0.00  0.00            
ATOM   1255  CD1 TYR A 155      39.871  39.159  95.529  0.00  0.00            
ATOM   1256  CE1 TYR A 155      39.759  40.383  94.778  0.00  0.00            
ATOM   1257  CZ  TYR A 155      40.212  41.663  95.351  0.00  0.00            
ATOM   1258  OH  TYR A 155      40.170  42.802  94.677  0.00  0.00            
ATOM   1259  CE2 TYR A 155      40.727  41.593  96.682  0.00  0.00            
ATOM   1260  CD2 TYR A 155      41.000  40.410  97.336  0.00  0.00            
ATOM   1261  C   TYR A 155      43.458  38.100  96.801  0.00  0.00            
ATOM   1262  O   TYR A 155      43.965  38.418  95.692  0.00  0.00            
ATOM   1263  N   LEU A 156      43.922  38.414  98.071  0.00  0.00            
ATOM   1264  CA  LEU A 156      44.940  39.451  98.201  0.00  0.00            
ATOM   1265  CB  LEU A 156      45.184  39.602  99.746  0.00  0.00            
ATOM   1266  CG  LEU A 156      46.380  40.552 100.076  0.00  0.00            
ATOM   1267  CD1 LEU A 156      46.259  42.028  99.659  0.00  0.00            
ATOM   1268  CD2 LEU A 156      46.732  40.425 101.538  0.00  0.00            
ATOM   1269  C   LEU A 156      46.202  39.120  97.434  0.00  0.00            
ATOM   1270  O   LEU A 156      46.694  39.931  96.706  0.00  0.00            
ATOM   1271  N   ALA A 157      46.697  37.883  97.483  0.00  0.00            
ATOM   1272  CA  ALA A 157      47.914  37.478  96.768  0.00  0.00            
ATOM   1273  CB  ALA A 157      48.367  36.151  97.353  0.00  0.00            
ATOM   1274  C   ALA A 157      47.749  37.562  95.224  0.00  0.00            
ATOM   1275  O   ALA A 157      48.637  37.978  94.547  0.00  0.00            
ATOM   1276  N   LEU A 158      46.667  36.979  94.645  0.00  0.00            
ATOM   1277  CA  LEU A 158      46.398  36.976  93.214  0.00  0.00            
ATOM   1278  CB  LEU A 158      45.029  36.324  92.917  0.00  0.00            
ATOM   1279  CG  LEU A 158      44.991  34.775  93.128  0.00  0.00            
ATOM   1280  CD1 LEU A 158      43.548  34.308  92.942  0.00  0.00            
ATOM   1281  CD2 LEU A 158      46.025  34.057  92.168  0.00  0.00            
ATOM   1282  C   LEU A 158      46.279  38.412  92.667  0.00  0.00            
ATOM   1283  O   LEU A 158      46.984  38.778  91.717  0.00  0.00            
ATOM   1284  N   ALA A 159      45.461  39.230  93.286  0.00  0.00            
ATOM   1285  CA  ALA A 159      45.155  40.686  93.046  0.00  0.00            
ATOM   1286  CB  ALA A 159      44.353  41.271  94.259  0.00  0.00            
ATOM   1287  C   ALA A 159      46.407  41.537  92.937  0.00  0.00            
ATOM   1288  O   ALA A 159      46.595  42.324  91.937  0.00  0.00            
ATOM   1289  N   HIE A 160      47.346  41.495  93.857  0.00  0.00            
ATOM   1290  CA  HIE A 160      48.495  42.338  93.869  0.00  0.00            
ATOM   1291  CB  HIE A 160      49.235  42.131  95.163  0.00  0.00            
ATOM   1292  CG  HIE A 160      50.632  42.740  95.370  0.00  0.00            
ATOM   1293  ND1 HIE A 160      51.807  42.326  94.775  0.00  0.00            
ATOM   1294  CE1 HIE A 160      52.787  43.052  95.235  0.00  0.00            
ATOM   1295  NE2 HIE A 160      52.331  43.977  96.076  0.00  0.00            
ATOM   1296  CD2 HIE A 160      50.982  43.748  96.169  0.00  0.00            
ATOM   1297  C   HIE A 160      49.470  42.180  92.687  0.00  0.00            
ATOM   1298  O   HIE A 160      50.043  43.132  92.182  0.00  0.00            
ATOM   1299  N   MET A 161      49.518  41.011  92.081  0.00  0.00            
ATOM   1300  CA  MET A 161      50.212  40.671  90.808  0.00  0.00            
ATOM   1301  CB  MET A 161      50.492  39.148  90.733  0.00  0.00            
ATOM   1302  CG  MET A 161      51.666  38.979  91.801  0.00  0.00            
ATOM   1303  SD  MET A 161      52.456  37.309  91.717  0.00  0.00            
ATOM   1304  CE  MET A 161      51.214  36.258  92.532  0.00  0.00            
ATOM   1305  C   MET A 161      49.427  41.151  89.599  0.00  0.00            
ATOM   1306  O   MET A 161      49.894  41.096  88.466  0.00  0.00            
ATOM   1307  N   ILE A 162      48.170  41.521  89.679  0.00  0.00            
ATOM   1308  CA  ILE A 162      47.286  42.128  88.634  0.00  0.00            
ATOM   1309  CB  ILE A 162      45.916  41.442  88.670  0.00  0.00            
ATOM   1310  CG2 ILE A 162      44.777  42.288  87.972  0.00  0.00            
ATOM   1311  CG1 ILE A 162      46.151  40.014  88.166  0.00  0.00            
ATOM   1312  CD1 ILE A 162      44.913  39.108  88.448  0.00  0.00            
ATOM   1313  C   ILE A 162      47.240  43.652  88.742  0.00  0.00            
ATOM   1314  O   ILE A 162      47.119  44.331  87.700  0.00  0.00            
ATOM   1315  N   LYS A 163      47.262  44.175  89.965  0.00  0.00            
ATOM   1316  CA  LYS A 163      47.356  45.579  90.223  0.00  0.00            
ATOM   1317  CB  LYS A 163      47.087  45.972  91.699  0.00  0.00            
ATOM   1318  CG  LYS A 163      47.156  47.522  91.873  0.00  0.00            
ATOM   1319  CD  LYS A 163      46.436  48.133  93.151  0.00  0.00            
ATOM   1320  CE  LYS A 163      46.933  47.354  94.249  0.00  0.00            
ATOM   1321  NZ  LYS A 163      46.485  47.887  95.527  0.00  0.00            
ATOM   1322  C   LYS A 163      48.709  46.101  89.730  0.00  0.00            
ATOM   1323  O   LYS A 163      48.656  46.972  88.805  0.00  0.00            
ATOM   1324  N   PHE A 164      49.799  45.582  90.199  0.00  0.00            
ATOM   1325  CA  PHE A 164      51.165  45.871  89.580  0.00  0.00            
ATOM   1326  CB  PHE A 164      51.996  46.064  90.827  0.00  0.00            
ATOM   1327  CG  PHE A 164      51.370  46.944  91.944  0.00  0.00            
ATOM   1328  CD1 PHE A 164      51.157  48.317  91.719  0.00  0.00            
ATOM   1329  CE1 PHE A 164      50.654  49.102  92.766  0.00  0.00            
ATOM   1330  CZ  PHE A 164      50.308  48.521  94.031  0.00  0.00            
ATOM   1331  CE2 PHE A 164      50.350  47.113  94.153  0.00  0.00            
ATOM   1332  CD2 PHE A 164      50.931  46.340  93.128  0.00  0.00            
ATOM   1333  C   PHE A 164      51.439  44.597  88.805  0.00  0.00            
ATOM   1334  O   PHE A 164      51.557  43.560  89.428  0.00  0.00            
ATOM   1335  N   ARG A 165      51.463  44.568  87.494  0.00  0.00            
ATOM   1336  CA  ARG A 165      51.537  43.376  86.544  0.00  0.00            
ATOM   1337  CB  ARG A 165      50.245  43.573  85.713  0.00  0.00            
ATOM   1338  CG  ARG A 165      50.208  44.716  84.705  0.00  0.00            
ATOM   1339  CD  ARG A 165      50.571  44.322  83.272  0.00  0.00            
ATOM   1340  NE  ARG A 165      49.435  43.718  82.559  0.00  0.00            
ATOM   1341  CZ  ARG A 165      48.558  44.270  81.762  0.00  0.00            
ATOM   1342  NH1 ARG A 165      48.306  45.541  81.699  0.00  0.00            
ATOM   1343  NH2 ARG A 165      47.795  43.459  80.987  0.00  0.00            
ATOM   1344  C   ARG A 165      52.782  43.182  85.762  0.00  0.00            
ATOM   1345  O   ARG A 165      52.990  42.138  85.118  0.00  0.00            
ATOM   1346  N   GLY A 166      53.648  44.210  85.767  0.00  0.00            
ATOM   1347  CA  GLY A 166      54.957  44.223  85.086  0.00  0.00            
ATOM   1348  C   GLY A 166      54.841  44.704  83.597  0.00  0.00            
ATOM   1349  O   GLY A 166      53.746  44.830  82.996  0.00  0.00            
ATOM   1350  N   HIE A 167      56.016  44.980  83.052  0.00  0.00            
ATOM   1351  CA  HIE A 167      56.368  45.212  81.661  0.00  0.00            
ATOM   1352  CB  HIE A 167      57.614  46.054  81.503  0.00  0.00            
ATOM   1353  CG  HIE A 167      58.938  45.306  81.359  0.00  0.00            
ATOM   1354  ND1 HIE A 167      59.629  44.879  80.205  0.00  0.00            
ATOM   1355  CE1 HIE A 167      60.771  44.220  80.628  0.00  0.00            
ATOM   1356  NE2 HIE A 167      60.776  44.167  81.978  0.00  0.00            
ATOM   1357  CD2 HIE A 167      59.654  44.847  82.435  0.00  0.00            
ATOM   1358  C   HIE A 167      56.393  43.977  80.727  0.00  0.00            
ATOM   1359  O   HIE A 167      56.226  42.848  81.215  0.00  0.00            
ATOM   1360  N   PHE A 168      56.500  44.224  79.387  0.00  0.00            
ATOM   1361  CA  PHE A 168      56.453  43.150  78.391  0.00  0.00            
ATOM   1362  CB  PHE A 168      55.484  43.636  77.352  0.00  0.00            
ATOM   1363  CG  PHE A 168      55.511  42.731  76.167  0.00  0.00            
ATOM   1364  CD1 PHE A 168      56.165  43.084  75.005  0.00  0.00            
ATOM   1365  CE1 PHE A 168      55.979  42.378  73.843  0.00  0.00            
ATOM   1366  CZ  PHE A 168      55.026  41.288  73.818  0.00  0.00            
ATOM   1367  CE2 PHE A 168      54.402  40.897  75.053  0.00  0.00            
ATOM   1368  CD2 PHE A 168      54.600  41.662  76.291  0.00  0.00            
ATOM   1369  C   PHE A 168      57.895  42.898  77.742  0.00  0.00            
ATOM   1370  O   PHE A 168      58.611  43.849  77.269  0.00  0.00            
ATOM   1371  N   LEU A 169      58.320  41.676  77.551  0.00  0.00            
ATOM   1372  CA  LEU A 169      59.522  41.324  76.803  0.00  0.00            
ATOM   1373  CB  LEU A 169      60.666  41.082  77.801  0.00  0.00            
ATOM   1374  CG  LEU A 169      62.061  40.776  77.206  0.00  0.00            
ATOM   1375  CD1 LEU A 169      62.588  41.965  76.399  0.00  0.00            
ATOM   1376  CD2 LEU A 169      63.064  40.469  78.345  0.00  0.00            
ATOM   1377  C   LEU A 169      59.434  40.134  75.819  0.00  0.00            
ATOM   1378  O   LEU A 169      60.190  39.942  74.869  0.00  0.00            
ATOM   1379  N   ILE A 170      58.498  39.258  76.138  0.00  0.00            
ATOM   1380  CA  ILE A 170      58.162  38.051  75.320  0.00  0.00            
ATOM   1381  CB  ILE A 170      58.694  36.797  76.007  0.00  0.00            
ATOM   1382  CG2 ILE A 170      58.573  35.461  75.175  0.00  0.00            
ATOM   1383  CG1 ILE A 170      60.181  36.798  76.569  0.00  0.00            
ATOM   1384  CD1 ILE A 170      61.244  36.971  75.519  0.00  0.00            
ATOM   1385  C   ILE A 170      56.711  38.014  75.055  0.00  0.00            
ATOM   1386  O   ILE A 170      55.880  38.333  75.929  0.00  0.00            
ATOM   1387  N   GLU A 171      56.356  37.443  73.899  0.00  0.00            
ATOM   1388  CA  GLU A 171      54.980  37.186  73.350  0.00  0.00            
ATOM   1389  CB  GLU A 171      55.030  37.595  71.872  0.00  0.00            
ATOM   1390  CG  GLU A 171      53.737  37.621  71.139  0.00  0.00            
ATOM   1391  CD  GLU A 171      52.682  38.552  71.807  0.00  0.00            
ATOM   1392  OE1 GLU A 171      52.126  38.314  72.895  0.00  0.00            
ATOM   1393  OE2 GLU A 171      52.294  39.551  71.203  0.00  0.00            
ATOM   1394  C   GLU A 171      54.503  35.754  73.646  0.00  0.00            
ATOM   1395  O   GLU A 171      53.243  35.571  73.580  0.00  0.00            
ATOM   1396  N   GLY A 172      55.417  34.828  73.841  0.00  0.00            
ATOM   1397  CA  GLY A 172      55.103  33.398  74.099  0.00  0.00            
ATOM   1398  C   GLY A 172      54.165  33.157  75.431  0.00  0.00            
ATOM   1399  O   GLY A 172      53.887  34.134  76.105  0.00  0.00            
ATOM   1400  N   ASP A 173      53.949  31.855  75.703  0.00  0.00            
ATOM   1401  CA  ASP A 173      53.151  31.476  76.897  0.00  0.00            
ATOM   1402  CB  ASP A 173      51.797  30.809  76.571  0.00  0.00            
ATOM   1403  CG  ASP A 173      50.759  31.667  75.835  0.00  0.00            
ATOM   1404  OD1 ASP A 173      51.133  32.732  75.315  0.00  0.00            
ATOM   1405  OD2 ASP A 173      49.530  31.476  75.952  0.00  0.00            
ATOM   1406  C   ASP A 173      53.929  30.469  77.740  0.00  0.00            
ATOM   1407  O   ASP A 173      54.851  29.864  77.154  0.00  0.00            
ATOM   1408  N   LEU A 174      53.623  30.163  79.044  0.00  0.00            
ATOM   1409  CA  LEU A 174      54.502  29.459  79.949  0.00  0.00            
ATOM   1410  CB  LEU A 174      54.131  29.817  81.393  0.00  0.00            
ATOM   1411  CG  LEU A 174      54.099  31.315  81.848  0.00  0.00            
ATOM   1412  CD1 LEU A 174      53.980  31.319  83.365  0.00  0.00            
ATOM   1413  CD2 LEU A 174      55.364  32.179  81.602  0.00  0.00            
ATOM   1414  C   LEU A 174      54.380  27.968  79.622  0.00  0.00            
ATOM   1415  O   LEU A 174      53.249  27.490  79.424  0.00  0.00            
ATOM   1416  N   ASN A 175      55.476  27.290  79.489  0.00  0.00            
ATOM   1417  CA  ASN A 175      55.618  25.937  79.007  0.00  0.00            
ATOM   1418  CB  ASN A 175      57.071  25.783  78.528  0.00  0.00            
ATOM   1419  CG  ASN A 175      57.339  24.646  77.575  0.00  0.00            
ATOM   1420  OD1 ASN A 175      57.010  23.533  77.909  0.00  0.00            
ATOM   1421  ND2 ASN A 175      57.922  24.937  76.368  0.00  0.00            
ATOM   1422  C   ASN A 175      55.250  24.837  80.090  0.00  0.00            
ATOM   1423  O   ASN A 175      55.805  24.882  81.189  0.00  0.00            
ATOM   1424  N   PRO A 176      54.362  23.854  79.807  0.00  0.00            
ATOM   1425  CD  PRO A 176      53.462  23.832  78.680  0.00  0.00            
ATOM   1426  CG  PRO A 176      52.319  22.843  79.000  0.00  0.00            
ATOM   1427  CB  PRO A 176      53.093  21.827  79.926  0.00  0.00            
ATOM   1428  CA  PRO A 176      54.106  22.666  80.690  0.00  0.00            
ATOM   1429  C   PRO A 176      55.350  21.901  81.081  0.00  0.00            
ATOM   1430  O   PRO A 176      55.344  21.327  82.202  0.00  0.00            
ATOM   1431  N   ASP A 177      56.349  21.845  80.219  0.00  0.00            
ATOM   1432  CA  ASP A 177      57.367  20.847  80.412  0.00  0.00            
ATOM   1433  CB  ASP A 177      57.320  19.861  79.221  0.00  0.00            
ATOM   1434  CG  ASP A 177      56.038  19.121  79.112  0.00  0.00            
ATOM   1435  OD1 ASP A 177      55.436  19.184  78.037  0.00  0.00            
ATOM   1436  OD2 ASP A 177      55.691  18.362  80.029  0.00  0.00            
ATOM   1437  C   ASP A 177      58.862  21.344  80.520  0.00  0.00            
ATOM   1438  O   ASP A 177      59.760  20.609  80.989  0.00  0.00            
ATOM   1439  N   ASN A 178      59.042  22.644  80.261  0.00  0.00            
ATOM   1440  CA  ASN A 178      60.335  23.273  80.338  0.00  0.00            
ATOM   1441  CB  ASN A 178      60.604  23.762  78.916  0.00  0.00            
ATOM   1442  CG  ASN A 178      60.833  22.606  77.967  0.00  0.00            
ATOM   1443  OD1 ASN A 178      61.922  22.043  77.867  0.00  0.00            
ATOM   1444  ND2 ASN A 178      59.851  22.160  77.164  0.00  0.00            
ATOM   1445  C   ASN A 178      60.346  24.467  81.361  0.00  0.00            
ATOM   1446  O   ASN A 178      59.487  25.345  81.254  0.00  0.00            
ATOM   1447  N   SER A 179      61.200  24.432  82.433  0.00  0.00            
ATOM   1448  CA  SER A 179      61.264  25.640  83.394  0.00  0.00            
ATOM   1449  CB  SER A 179      60.263  25.514  84.486  0.00  0.00            
ATOM   1450  OG  SER A 179      58.954  25.773  84.094  0.00  0.00            
ATOM   1451  C   SER A 179      62.743  25.687  84.046  0.00  0.00            
ATOM   1452  O   SER A 179      62.898  26.374  85.047  0.00  0.00            
ATOM   1453  N   ASP A 180      63.740  24.801  83.556  0.00  0.00            
ATOM   1454  CA  ASP A 180      64.930  24.527  84.315  0.00  0.00            
ATOM   1455  CB  ASP A 180      64.814  23.128  84.813  0.00  0.00            
ATOM   1456  CG  ASP A 180      65.862  22.709  85.857  0.00  0.00            
ATOM   1457  OD1 ASP A 180      66.596  23.580  86.387  0.00  0.00            
ATOM   1458  OD2 ASP A 180      65.917  21.513  86.176  0.00  0.00            
ATOM   1459  C   ASP A 180      66.221  24.713  83.576  0.00  0.00            
ATOM   1460  O   ASP A 180      66.528  23.858  82.682  0.00  0.00            
ATOM   1461  N   VAL A 181      66.939  25.804  83.855  0.00  0.00            
ATOM   1462  CA  VAL A 181      68.236  26.199  83.157  0.00  0.00            
ATOM   1463  CB  VAL A 181      68.803  27.585  83.672  0.00  0.00            
ATOM   1464  CG1 VAL A 181      70.165  27.924  83.056  0.00  0.00            
ATOM   1465  CG2 VAL A 181      67.828  28.660  83.210  0.00  0.00            
ATOM   1466  C   VAL A 181      69.260  25.045  83.393  0.00  0.00            
ATOM   1467  O   VAL A 181      70.053  24.857  82.547  0.00  0.00            
ATOM   1468  N   ASP A 182      69.243  24.255  84.442  0.00  0.00            
ATOM   1469  CA  ASP A 182      70.210  23.203  84.714  0.00  0.00            
ATOM   1470  CB  ASP A 182      70.040  22.574  86.135  0.00  0.00            
ATOM   1471  CG  ASP A 182      70.255  23.590  87.307  0.00  0.00            
ATOM   1472  OD1 ASP A 182      70.417  24.791  87.109  0.00  0.00            
ATOM   1473  OD2 ASP A 182      70.252  23.159  88.484  0.00  0.00            
ATOM   1474  C   ASP A 182      70.203  22.084  83.729  0.00  0.00            
ATOM   1475  O   ASP A 182      71.281  21.482  83.500  0.00  0.00            
ATOM   1476  N   LYS A 183      69.012  21.819  83.132  0.00  0.00            
ATOM   1477  CA  LYS A 183      68.875  20.819  82.078  0.00  0.00            
ATOM   1478  CB  LYS A 183      67.462  20.190  82.304  0.00  0.00            
ATOM   1479  CG  LYS A 183      67.283  19.329  83.646  0.00  0.00            
ATOM   1480  CD  LYS A 183      65.870  18.615  83.691  0.00  0.00            
ATOM   1481  CE  LYS A 183      65.393  17.916  84.980  0.00  0.00            
ATOM   1482  NZ  LYS A 183      64.754  18.818  85.919  0.00  0.00            
ATOM   1483  C   LYS A 183      69.182  21.424  80.686  0.00  0.00            
ATOM   1484  O   LYS A 183      69.763  20.842  79.787  0.00  0.00            
ATOM   1485  N   LEU A 184      68.537  22.602  80.554  0.00  0.00            
ATOM   1486  CA  LEU A 184      68.315  23.274  79.278  0.00  0.00            
ATOM   1487  CB  LEU A 184      66.921  23.987  79.323  0.00  0.00            
ATOM   1488  CG  LEU A 184      65.632  23.076  79.354  0.00  0.00            
ATOM   1489  CD1 LEU A 184      64.324  23.837  79.385  0.00  0.00            
ATOM   1490  CD2 LEU A 184      65.574  22.003  78.281  0.00  0.00            
ATOM   1491  C   LEU A 184      69.492  24.132  78.758  0.00  0.00            
ATOM   1492  O   LEU A 184      69.592  24.274  77.551  0.00  0.00            
ATOM   1493  N   PHE A 185      70.363  24.605  79.665  0.00  0.00            
ATOM   1494  CA  PHE A 185      71.680  25.167  79.309  0.00  0.00            
ATOM   1495  CB  PHE A 185      72.320  25.822  80.571  0.00  0.00            
ATOM   1496  CG  PHE A 185      73.646  26.475  80.291  0.00  0.00            
ATOM   1497  CD1 PHE A 185      74.807  25.638  80.414  0.00  0.00            
ATOM   1498  CE1 PHE A 185      76.101  26.199  80.150  0.00  0.00            
ATOM   1499  CZ  PHE A 185      76.219  27.550  79.778  0.00  0.00            
ATOM   1500  CE2 PHE A 185      75.101  28.329  79.647  0.00  0.00            
ATOM   1501  CD2 PHE A 185      73.817  27.839  79.907  0.00  0.00            
ATOM   1502  C   PHE A 185      72.560  24.045  78.764  0.00  0.00            
ATOM   1503  O   PHE A 185      73.056  24.057  77.662  0.00  0.00            
ATOM   1504  N   ILE A 186      72.624  22.896  79.482  0.00  0.00            
ATOM   1505  CA  ILE A 186      73.580  21.800  79.112  0.00  0.00            
ATOM   1506  CB  ILE A 186      74.197  21.063  80.336  0.00  0.00            
ATOM   1507  CG2 ILE A 186      73.139  20.012  80.748  0.00  0.00            
ATOM   1508  CG1 ILE A 186      75.546  20.357  80.080  0.00  0.00            
ATOM   1509  CD1 ILE A 186      76.740  21.303  79.745  0.00  0.00            
ATOM   1510  C   ILE A 186      73.123  21.003  77.888  0.00  0.00            
ATOM   1511  O   ILE A 186      73.938  20.607  77.063  0.00  0.00            
ATOM   1512  N   GLN A 187      71.783  20.710  77.777  0.00  0.00            
ATOM   1513  CA  GLN A 187      71.202  20.250  76.474  0.00  0.00            
ATOM   1514  CB  GLN A 187      69.686  20.165  76.550  0.00  0.00            
ATOM   1515  CG  GLN A 187      68.985  19.564  75.277  0.00  0.00            
ATOM   1516  CD  GLN A 187      67.622  18.901  75.432  0.00  0.00            
ATOM   1517  OE1 GLN A 187      66.781  19.364  76.160  0.00  0.00            
ATOM   1518  NE2 GLN A 187      67.320  17.847  74.766  0.00  0.00            
ATOM   1519  C   GLN A 187      71.547  21.095  75.282  0.00  0.00            
ATOM   1520  O   GLN A 187      72.042  20.509  74.340  0.00  0.00            
ATOM   1521  N   LEU A 188      71.480  22.417  75.232  0.00  0.00            
ATOM   1522  CA  LEU A 188      71.880  23.282  74.119  0.00  0.00            
ATOM   1523  CB  LEU A 188      71.470  24.741  74.607  0.00  0.00            
ATOM   1524  CG  LEU A 188      71.907  26.005  73.782  0.00  0.00            
ATOM   1525  CD1 LEU A 188      71.660  25.967  72.282  0.00  0.00            
ATOM   1526  CD2 LEU A 188      71.231  27.210  74.399  0.00  0.00            
ATOM   1527  C   LEU A 188      73.323  23.038  73.886  0.00  0.00            
ATOM   1528  O   LEU A 188      73.695  22.889  72.700  0.00  0.00            
ATOM   1529  N   VAL A 189      74.206  23.030  74.930  0.00  0.00            
ATOM   1530  CA  VAL A 189      75.688  22.888  74.836  0.00  0.00            
ATOM   1531  CB  VAL A 189      76.295  23.028  76.226  0.00  0.00            
ATOM   1532  CG1 VAL A 189      77.882  22.773  76.383  0.00  0.00            
ATOM   1533  CG2 VAL A 189      76.261  24.464  76.709  0.00  0.00            
ATOM   1534  C   VAL A 189      76.118  21.583  74.134  0.00  0.00            
ATOM   1535  O   VAL A 189      76.971  21.584  73.225  0.00  0.00            
ATOM   1536  N   GLN A 190      75.549  20.424  74.536  0.00  0.00            
ATOM   1537  CA  GLN A 190      75.871  19.117  73.941  0.00  0.00            
ATOM   1538  CB  GLN A 190      75.065  18.022  74.708  0.00  0.00            
ATOM   1539  CG  GLN A 190      75.455  18.004  76.203  0.00  0.00            
ATOM   1540  CD  GLN A 190      74.411  17.334  77.096  0.00  0.00            
ATOM   1541  OE1 GLN A 190      73.216  17.057  76.878  0.00  0.00            
ATOM   1542  NE2 GLN A 190      74.746  17.012  78.333  0.00  0.00            
ATOM   1543  C   GLN A 190      75.453  18.964  72.485  0.00  0.00            
ATOM   1544  O   GLN A 190      76.322  18.466  71.707  0.00  0.00            
ATOM   1545  N   THR A 191      74.338  19.597  72.130  0.00  0.00            
ATOM   1546  CA  THR A 191      73.791  19.762  70.763  0.00  0.00            
ATOM   1547  CB  THR A 191      72.468  20.436  70.758  0.00  0.00            
ATOM   1548  CG2 THR A 191      71.745  20.304  69.382  0.00  0.00            
ATOM   1549  OG1 THR A 191      71.532  19.818  71.551  0.00  0.00            
ATOM   1550  C   THR A 191      74.791  20.638  69.939  0.00  0.00            
ATOM   1551  O   THR A 191      75.155  20.183  68.828  0.00  0.00            
ATOM   1552  N   TYR A 192      75.162  21.806  70.469  0.00  0.00            
ATOM   1553  CA  TYR A 192      76.143  22.728  69.844  0.00  0.00            
ATOM   1554  CB  TYR A 192      76.378  23.964  70.821  0.00  0.00            
ATOM   1555  CG  TYR A 192      77.138  25.016  70.127  0.00  0.00            
ATOM   1556  CD1 TYR A 192      78.552  24.998  70.004  0.00  0.00            
ATOM   1557  CE1 TYR A 192      79.212  26.128  69.511  0.00  0.00            
ATOM   1558  CZ  TYR A 192      78.469  27.160  68.979  0.00  0.00            
ATOM   1559  OH  TYR A 192      79.120  28.240  68.518  0.00  0.00            
ATOM   1560  CE2 TYR A 192      77.076  27.077  68.850  0.00  0.00            
ATOM   1561  CD2 TYR A 192      76.382  25.976  69.388  0.00  0.00            
ATOM   1562  C   TYR A 192      77.503  22.053  69.548  0.00  0.00            
ATOM   1563  O   TYR A 192      78.034  22.136  68.500  0.00  0.00            
ATOM   1564  N   ASN A 193      78.010  21.322  70.488  0.00  0.00            
ATOM   1565  CA  ASN A 193      79.293  20.586  70.408  0.00  0.00            
ATOM   1566  CB  ASN A 193      79.901  20.277  71.793  0.00  0.00            
ATOM   1567  CG  ASN A 193      80.078  21.364  72.800  0.00  0.00            
ATOM   1568  OD1 ASN A 193      80.177  22.551  72.392  0.00  0.00            
ATOM   1569  ND2 ASN A 193      80.162  21.060  74.008  0.00  0.00            
ATOM   1570  C   ASN A 193      79.194  19.397  69.486  0.00  0.00            
ATOM   1571  O   ASN A 193      80.243  18.865  69.152  0.00  0.00            
ATOM   1572  N   GLN A 194      78.028  18.785  69.232  0.00  0.00            
ATOM   1573  CA  GLN A 194      77.947  17.685  68.232  0.00  0.00            
ATOM   1574  CB  GLN A 194      76.624  16.906  68.514  0.00  0.00            
ATOM   1575  CG  GLN A 194      76.495  15.544  67.646  0.00  0.00            
ATOM   1576  CD  GLN A 194      75.706  15.663  66.320  0.00  0.00            
ATOM   1577  OE1 GLN A 194      74.743  16.460  66.198  0.00  0.00            
ATOM   1578  NE2 GLN A 194      76.077  14.978  65.245  0.00  0.00            
ATOM   1579  C   GLN A 194      77.904  18.374  66.817  0.00  0.00            
ATOM   1580  O   GLN A 194      78.419  17.840  65.850  0.00  0.00            
ATOM   1581  N   LEU A 195      77.352  19.600  66.613  0.00  0.00            
ATOM   1582  CA  LEU A 195      77.148  20.343  65.441  0.00  0.00            
ATOM   1583  CB  LEU A 195      75.862  21.268  65.514  0.00  0.00            
ATOM   1584  CG  LEU A 195      74.490  20.465  65.514  0.00  0.00            
ATOM   1585  CD1 LEU A 195      73.347  21.326  65.981  0.00  0.00            
ATOM   1586  CD2 LEU A 195      74.242  19.762  64.207  0.00  0.00            
ATOM   1587  C   LEU A 195      78.450  21.101  64.979  0.00  0.00            
ATOM   1588  O   LEU A 195      78.709  21.119  63.765  0.00  0.00            
ATOM   1589  N   PHE A 196      79.260  21.628  65.874  0.00  0.00            
ATOM   1590  CA  PHE A 196      80.417  22.523  65.665  0.00  0.00            
ATOM   1591  CB  PHE A 196      80.062  24.025  66.042  0.00  0.00            
ATOM   1592  CG  PHE A 196      78.842  24.482  65.276  0.00  0.00            
ATOM   1593  CD1 PHE A 196      77.638  24.759  65.964  0.00  0.00            
ATOM   1594  CE1 PHE A 196      76.556  25.146  65.199  0.00  0.00            
ATOM   1595  CZ  PHE A 196      76.701  25.150  63.764  0.00  0.00            
ATOM   1596  CE2 PHE A 196      77.829  24.750  63.085  0.00  0.00            
ATOM   1597  CD2 PHE A 196      78.929  24.430  63.855  0.00  0.00            
ATOM   1598  C   PHE A 196      81.630  21.836  66.245  0.00  0.00            
ATOM   1599  O   PHE A 196      82.423  22.487  67.022  0.00  0.00            
ATOM   1600  N   GLU A 197      81.834  20.530  66.146  0.00  0.00            
ATOM   1601  CA  GLU A 197      82.882  19.726  66.733  0.00  0.00            
ATOM   1602  CB  GLU A 197      82.734  18.215  66.465  0.00  0.00            
ATOM   1603  CG  GLU A 197      82.722  17.781  64.953  0.00  0.00            
ATOM   1604  CD  GLU A 197      83.848  18.254  64.047  0.00  0.00            
ATOM   1605  OE1 GLU A 197      85.046  17.987  64.364  0.00  0.00            
ATOM   1606  OE2 GLU A 197      83.562  18.961  63.027  0.00  0.00            
ATOM   1607  C   GLU A 197      84.355  20.248  66.603  0.00  0.00            
ATOM   1608  O   GLU A 197      85.158  20.040  67.538  0.00  0.00            
ATOM   1609  N   GLU A 198      84.635  21.020  65.481  0.00  0.00            
ATOM   1610  CA  GLU A 198      86.030  21.531  65.455  0.00  0.00            
ATOM   1611  CB  GLU A 198      86.361  21.995  64.028  0.00  0.00            
ATOM   1612  CG  GLU A 198      87.710  22.653  63.995  0.00  0.00            
ATOM   1613  CD  GLU A 198      88.169  22.777  62.519  0.00  0.00            
ATOM   1614  OE1 GLU A 198      88.129  21.729  61.823  0.00  0.00            
ATOM   1615  OE2 GLU A 198      88.649  23.866  62.138  0.00  0.00            
ATOM   1616  C   GLU A 198      86.258  22.683  66.462  0.00  0.00            
ATOM   1617  O   GLU A 198      87.420  23.015  66.839  0.00  0.00            
ATOM   1618  N   ASN A 199      85.197  23.381  66.911  0.00  0.00            
ATOM   1619  CA  ASN A 199      85.228  24.630  67.638  0.00  0.00            
ATOM   1620  CB  ASN A 199      84.987  25.851  66.742  0.00  0.00            
ATOM   1621  CG  ASN A 199      85.959  26.056  65.651  0.00  0.00            
ATOM   1622  OD1 ASN A 199      87.000  26.696  65.894  0.00  0.00            
ATOM   1623  ND2 ASN A 199      85.670  25.801  64.422  0.00  0.00            
ATOM   1624  C   ASN A 199      84.115  24.543  68.788  0.00  0.00            
ATOM   1625  O   ASN A 199      83.168  25.366  68.818  0.00  0.00            
ATOM   1626  N   PRO A 200      84.153  23.528  69.683  0.00  0.00            
ATOM   1627  CD  PRO A 200      85.161  22.459  69.960  0.00  0.00            
ATOM   1628  CG  PRO A 200      84.535  21.303  70.592  0.00  0.00            
ATOM   1629  CB  PRO A 200      83.153  21.878  71.026  0.00  0.00            
ATOM   1630  CA  PRO A 200      83.161  23.365  70.685  0.00  0.00            
ATOM   1631  C   PRO A 200      83.338  24.179  72.006  0.00  0.00            
ATOM   1632  O   PRO A 200      84.374  24.905  72.152  0.00  0.00            
ATOM   1633  N   ILE A 201      82.383  24.081  72.948  0.00  0.00            
ATOM   1634  CA  ILE A 201      82.404  24.916  74.214  0.00  0.00            
ATOM   1635  CB  ILE A 201      80.927  25.200  74.693  0.00  0.00            
ATOM   1636  CG2 ILE A 201      80.947  25.977  76.000  0.00  0.00            
ATOM   1637  CG1 ILE A 201      80.208  26.018  73.582  0.00  0.00            
ATOM   1638  CD1 ILE A 201      78.723  25.605  73.627  0.00  0.00            
ATOM   1639  C   ILE A 201      83.244  24.303  75.332  0.00  0.00            
ATOM   1640  O   ILE A 201      82.941  23.190  75.832  0.00  0.00            
ATOM   1641  N   ASN A 202      84.376  24.982  75.626  0.00  0.00            
ATOM   1642  CA  ASN A 202      85.307  24.680  76.700  0.00  0.00            
ATOM   1643  CB  ASN A 202      86.299  25.798  76.768  0.00  0.00            
ATOM   1644  CG  ASN A 202      87.405  25.862  75.766  0.00  0.00            
ATOM   1645  OD1 ASN A 202      88.347  25.066  75.654  0.00  0.00            
ATOM   1646  ND2 ASN A 202      87.302  26.850  74.923  0.00  0.00            
ATOM   1647  C   ASN A 202      84.671  24.169  78.060  0.00  0.00            
ATOM   1648  O   ASN A 202      83.577  24.683  78.344  0.00  0.00            
ATOM   1649  N   ALA A 203      85.331  23.319  78.830  0.00  0.00            
ATOM   1650  CA  ALA A 203      84.904  23.170  80.207  0.00  0.00            
ATOM   1651  CB  ALA A 203      85.577  21.891  80.681  0.00  0.00            
ATOM   1652  C   ALA A 203      85.267  24.343  81.189  0.00  0.00            
ATOM   1653  O   ALA A 203      86.386  24.894  81.073  0.00  0.00            
ATOM   1654  N   SER A 204      84.425  24.599  82.205  0.00  0.00            
ATOM   1655  CA  SER A 204      84.643  25.745  83.186  0.00  0.00            
ATOM   1656  CB  SER A 204      83.959  27.066  82.753  0.00  0.00            
ATOM   1657  OG  SER A 204      82.642  26.598  82.639  0.00  0.00            
ATOM   1658  C   SER A 204      84.249  25.465  84.643  0.00  0.00            
ATOM   1659  O   SER A 204      84.762  26.132  85.522  0.00  0.00            
ATOM   1660  N   GLY A 205      83.247  24.655  84.968  0.00  0.00            
ATOM   1661  CA  GLY A 205      82.688  24.315  86.283  0.00  0.00            
ATOM   1662  C   GLY A 205      81.741  25.354  86.854  0.00  0.00            
ATOM   1663  O   GLY A 205      81.260  25.214  87.975  0.00  0.00            
ATOM   1664  N   VAL A 206      81.430  26.429  86.079  0.00  0.00            
ATOM   1665  CA  VAL A 206      80.492  27.503  86.586  0.00  0.00            
ATOM   1666  CB  VAL A 206      80.710  28.900  85.913  0.00  0.00            
ATOM   1667  CG1 VAL A 206      82.023  29.433  86.449  0.00  0.00            
ATOM   1668  CG2 VAL A 206      80.572  28.724  84.391  0.00  0.00            
ATOM   1669  C   VAL A 206      79.048  27.110  86.490  0.00  0.00            
ATOM   1670  O   VAL A 206      78.624  26.579  85.451  0.00  0.00            
ATOM   1671  N   ASP A 207      78.246  27.547  87.427  0.00  0.00            
ATOM   1672  CA  ASP A 207      76.813  27.252  87.556  0.00  0.00            
ATOM   1673  CB  ASP A 207      76.436  27.331  89.044  0.00  0.00            
ATOM   1674  CG  ASP A 207      74.986  27.110  89.311  0.00  0.00            
ATOM   1675  OD1 ASP A 207      74.319  26.621  88.421  0.00  0.00            
ATOM   1676  OD2 ASP A 207      74.560  27.330  90.430  0.00  0.00            
ATOM   1677  C   ASP A 207      75.989  28.263  86.708  0.00  0.00            
ATOM   1678  O   ASP A 207      75.752  29.429  87.131  0.00  0.00            
ATOM   1679  N   ALA A 208      75.467  27.816  85.511  0.00  0.00            
ATOM   1680  CA  ALA A 208      74.671  28.723  84.627  0.00  0.00            
ATOM   1681  CB  ALA A 208      74.196  27.818  83.459  0.00  0.00            
ATOM   1682  C   ALA A 208      73.429  29.367  85.290  0.00  0.00            
ATOM   1683  O   ALA A 208      73.184  30.524  85.103  0.00  0.00            
ATOM   1684  N   LYS A 209      72.694  28.687  86.150  0.00  0.00            
ATOM   1685  CA  LYS A 209      71.585  29.228  87.048  0.00  0.00            
ATOM   1686  CB  LYS A 209      71.009  28.026  87.855  0.00  0.00            
ATOM   1687  CG  LYS A 209      69.699  28.320  88.566  0.00  0.00            
ATOM   1688  CD  LYS A 209      68.622  29.073  87.769  0.00  0.00            
ATOM   1689  CE  LYS A 209      67.170  29.167  88.342  0.00  0.00            
ATOM   1690  NZ  LYS A 209      66.561  27.816  88.332  0.00  0.00            
ATOM   1691  C   LYS A 209      71.950  30.463  87.954  0.00  0.00            
ATOM   1692  O   LYS A 209      71.198  31.359  88.087  0.00  0.00            
ATOM   1693  N   ALA A 210      73.105  30.377  88.537  0.00  0.00            
ATOM   1694  CA  ALA A 210      73.661  31.546  89.234  0.00  0.00            
ATOM   1695  CB  ALA A 210      74.854  31.045  90.095  0.00  0.00            
ATOM   1696  C   ALA A 210      73.965  32.797  88.411  0.00  0.00            
ATOM   1697  O   ALA A 210      73.996  33.921  88.916  0.00  0.00            
ATOM   1698  N   ILE A 211      74.205  32.591  87.139  0.00  0.00            
ATOM   1699  CA  ILE A 211      74.609  33.649  86.094  0.00  0.00            
ATOM   1700  CB  ILE A 211      75.669  33.155  85.132  0.00  0.00            
ATOM   1701  CG2 ILE A 211      76.182  34.221  84.048  0.00  0.00            
ATOM   1702  CG1 ILE A 211      77.007  32.681  85.873  0.00  0.00            
ATOM   1703  CD1 ILE A 211      78.009  31.909  84.909  0.00  0.00            
ATOM   1704  C   ILE A 211      73.312  34.232  85.384  0.00  0.00            
ATOM   1705  O   ILE A 211      73.271  35.486  85.129  0.00  0.00            
ATOM   1706  N   LEU A 212      72.386  33.403  85.079  0.00  0.00            
ATOM   1707  CA  LEU A 212      71.362  33.651  84.066  0.00  0.00            
ATOM   1708  CB  LEU A 212      71.203  32.526  83.025  0.00  0.00            
ATOM   1709  CG  LEU A 212      72.429  32.250  82.080  0.00  0.00            
ATOM   1710  CD1 LEU A 212      72.072  31.138  81.160  0.00  0.00            
ATOM   1711  CD2 LEU A 212      72.848  33.542  81.358  0.00  0.00            
ATOM   1712  C   LEU A 212      70.046  33.996  84.674  0.00  0.00            
ATOM   1713  O   LEU A 212      69.250  34.713  84.018  0.00  0.00            
ATOM   1714  N   SER A 213      69.772  33.522  85.930  0.00  0.00            
ATOM   1715  CA  SER A 213      68.553  34.022  86.558  0.00  0.00            
ATOM   1716  CB  SER A 213      67.792  32.724  87.130  0.00  0.00            
ATOM   1717  OG  SER A 213      67.157  32.088  86.074  0.00  0.00            
ATOM   1718  C   SER A 213      68.887  35.059  87.614  0.00  0.00            
ATOM   1719  O   SER A 213      68.043  35.304  88.460  0.00  0.00            
ATOM   1720  N   ALA A 214      70.025  35.712  87.536  0.00  0.00            
ATOM   1721  CA  ALA A 214      70.371  36.743  88.490  0.00  0.00            
ATOM   1722  CB  ALA A 214      71.900  36.845  88.495  0.00  0.00            
ATOM   1723  C   ALA A 214      69.615  38.063  88.308  0.00  0.00            
ATOM   1724  O   ALA A 214      69.034  38.249  87.257  0.00  0.00            
ATOM   1725  N   ARG A 215      69.601  38.855  89.407  0.00  0.00            
ATOM   1726  CA  ARG A 215      68.940  40.187  89.553  0.00  0.00            
ATOM   1727  CB  ARG A 215      68.604  40.454  91.037  0.00  0.00            
ATOM   1728  CG  ARG A 215      67.743  39.422  91.812  0.00  0.00            
ATOM   1729  CD  ARG A 215      67.564  39.835  93.332  0.00  0.00            
ATOM   1730  NE  ARG A 215      68.811  39.622  94.095  0.00  0.00            
ATOM   1731  CZ  ARG A 215      69.324  40.548  94.844  0.00  0.00            
ATOM   1732  NH1 ARG A 215      69.074  41.834  94.777  0.00  0.00            
ATOM   1733  NH2 ARG A 215      70.162  40.149  95.777  0.00  0.00            
ATOM   1734  C   ARG A 215      69.741  41.265  88.885  0.00  0.00            
ATOM   1735  O   ARG A 215      70.065  42.328  89.447  0.00  0.00            
ATOM   1736  N   LEU A 216      70.159  40.987  87.675  0.00  0.00            
ATOM   1737  CA  LEU A 216      71.075  41.846  86.925  0.00  0.00            
ATOM   1738  CB  LEU A 216      72.533  41.293  87.034  0.00  0.00            
ATOM   1739  CG  LEU A 216      73.218  41.148  88.432  0.00  0.00            
ATOM   1740  CD1 LEU A 216      74.371  40.179  88.288  0.00  0.00            
ATOM   1741  CD2 LEU A 216      73.885  42.452  88.849  0.00  0.00            
ATOM   1742  C   LEU A 216      70.713  41.936  85.458  0.00  0.00            
ATOM   1743  O   LEU A 216      69.919  41.096  85.021  0.00  0.00            
ATOM   1744  N   SER A 217      71.077  43.029  84.747  0.00  0.00            
ATOM   1745  CA  SER A 217      70.357  43.334  83.519  0.00  0.00            
ATOM   1746  CB  SER A 217      70.881  44.689  83.125  0.00  0.00            
ATOM   1747  OG  SER A 217      72.249  44.821  82.838  0.00  0.00            
ATOM   1748  C   SER A 217      70.676  42.272  82.422  0.00  0.00            
ATOM   1749  O   SER A 217      71.666  41.577  82.517  0.00  0.00            
ATOM   1750  N   LYS A 218      69.920  42.004  81.340  0.00  0.00            
ATOM   1751  CA  LYS A 218      70.161  40.901  80.324  0.00  0.00            
ATOM   1752  CB  LYS A 218      69.032  41.018  79.366  0.00  0.00            
ATOM   1753  CG  LYS A 218      67.763  40.563  79.984  0.00  0.00            
ATOM   1754  CD  LYS A 218      66.461  41.048  79.333  0.00  0.00            
ATOM   1755  CE  LYS A 218      66.008  42.470  79.587  0.00  0.00            
ATOM   1756  NZ  LYS A 218      65.699  42.822  81.008  0.00  0.00            
ATOM   1757  C   LYS A 218      71.524  40.923  79.632  0.00  0.00            
ATOM   1758  O   LYS A 218      72.181  39.922  79.363  0.00  0.00            
ATOM   1759  N   SER A 219      71.960  42.178  79.430  0.00  0.00            
ATOM   1760  CA  SER A 219      73.273  42.346  78.829  0.00  0.00            
ATOM   1761  CB  SER A 219      73.307  43.744  78.273  0.00  0.00            
ATOM   1762  OG  SER A 219      74.440  43.810  77.381  0.00  0.00            
ATOM   1763  C   SER A 219      74.373  42.083  79.854  0.00  0.00            
ATOM   1764  O   SER A 219      75.323  41.318  79.575  0.00  0.00            
ATOM   1765  N   ARG A 220      74.418  42.619  81.079  0.00  0.00            
ATOM   1766  CA  ARG A 220      75.384  42.275  82.110  0.00  0.00            
ATOM   1767  CB  ARG A 220      74.894  43.012  83.404  0.00  0.00            
ATOM   1768  CG  ARG A 220      75.941  43.081  84.460  0.00  0.00            
ATOM   1769  CD  ARG A 220      75.627  44.226  85.464  0.00  0.00            
ATOM   1770  NE  ARG A 220      76.339  44.093  86.749  0.00  0.00            
ATOM   1771  CZ  ARG A 220      76.276  44.942  87.752  0.00  0.00            
ATOM   1772  NH1 ARG A 220      75.312  45.869  87.779  0.00  0.00            
ATOM   1773  NH2 ARG A 220      76.954  44.812  88.850  0.00  0.00            
ATOM   1774  C   ARG A 220      75.479  40.792  82.398  0.00  0.00            
ATOM   1775  O   ARG A 220      76.560  40.277  82.264  0.00  0.00            
ATOM   1776  N   ARG A 221      74.375  40.078  82.525  0.00  0.00            
ATOM   1777  CA  ARG A 221      74.330  38.600  82.521  0.00  0.00            
ATOM   1778  CB  ARG A 221      72.872  38.119  82.572  0.00  0.00            
ATOM   1779  CG  ARG A 221      72.139  38.320  83.916  0.00  0.00            
ATOM   1780  CD  ARG A 221      70.734  37.653  83.881  0.00  0.00            
ATOM   1781  NE  ARG A 221      69.582  38.593  83.590  0.00  0.00            
ATOM   1782  CZ  ARG A 221      68.332  38.232  83.352  0.00  0.00            
ATOM   1783  NH1 ARG A 221      67.800  37.014  83.412  0.00  0.00            
ATOM   1784  NH2 ARG A 221      67.508  39.132  83.112  0.00  0.00            
ATOM   1785  C   ARG A 221      75.035  37.926  81.264  0.00  0.00            
ATOM   1786  O   ARG A 221      75.687  36.914  81.395  0.00  0.00            
ATOM   1787  N   LEU A 222      74.902  38.530  80.027  0.00  0.00            
ATOM   1788  CA  LEU A 222      75.663  38.042  78.831  0.00  0.00            
ATOM   1789  CB  LEU A 222      75.015  38.696  77.585  0.00  0.00            
ATOM   1790  CG  LEU A 222      75.437  38.122  76.232  0.00  0.00            
ATOM   1791  CD1 LEU A 222      75.277  36.539  76.145  0.00  0.00            
ATOM   1792  CD2 LEU A 222      74.505  38.646  75.214  0.00  0.00            
ATOM   1793  C   LEU A 222      77.208  38.392  78.985  0.00  0.00            
ATOM   1794  O   LEU A 222      78.023  37.443  78.757  0.00  0.00            
ATOM   1795  N   GLU A 223      77.634  39.561  79.317  0.00  0.00            
ATOM   1796  CA  GLU A 223      79.021  39.982  79.572  0.00  0.00            
ATOM   1797  CB  GLU A 223      79.172  41.450  79.837  0.00  0.00            
ATOM   1798  CG  GLU A 223      78.934  42.447  78.658  0.00  0.00            
ATOM   1799  CD  GLU A 223      77.749  43.344  78.967  0.00  0.00            
ATOM   1800  OE1 GLU A 223      77.626  43.882  80.107  0.00  0.00            
ATOM   1801  OE2 GLU A 223      76.965  43.633  77.998  0.00  0.00            
ATOM   1802  C   GLU A 223      79.648  39.186  80.739  0.00  0.00            
ATOM   1803  O   GLU A 223      80.852  39.317  80.888  0.00  0.00            
ATOM   1804  N   ASN A 224      78.913  38.704  81.714  0.00  0.00            
ATOM   1805  CA  ASN A 224      79.300  37.990  82.920  0.00  0.00            
ATOM   1806  CB  ASN A 224      78.240  38.266  83.956  0.00  0.00            
ATOM   1807  CG  ASN A 224      78.400  39.626  84.665  0.00  0.00            
ATOM   1808  OD1 ASN A 224      79.335  40.375  84.434  0.00  0.00            
ATOM   1809  ND2 ASN A 224      77.556  39.956  85.659  0.00  0.00            
ATOM   1810  C   ASN A 224      79.478  36.526  82.490  0.00  0.00            
ATOM   1811  O   ASN A 224      80.527  35.978  82.612  0.00  0.00            
ATOM   1812  N   LEU A 225      78.532  35.961  81.716  0.00  0.00            
ATOM   1813  CA  LEU A 225      78.631  34.508  81.312  0.00  0.00            
ATOM   1814  CB  LEU A 225      77.303  34.095  80.597  0.00  0.00            
ATOM   1815  CG  LEU A 225      77.356  32.598  80.252  0.00  0.00            
ATOM   1816  CD1 LEU A 225      77.335  31.750  81.483  0.00  0.00            
ATOM   1817  CD2 LEU A 225      76.164  32.178  79.353  0.00  0.00            
ATOM   1818  C   LEU A 225      79.889  34.262  80.450  0.00  0.00            
ATOM   1819  O   LEU A 225      80.738  33.497  80.707  0.00  0.00            
ATOM   1820  N   ILE A 226      80.023  35.130  79.422  0.00  0.00            
ATOM   1821  CA  ILE A 226      81.047  34.962  78.474  0.00  0.00            
ATOM   1822  CB  ILE A 226      80.672  35.661  77.090  0.00  0.00            
ATOM   1823  CG2 ILE A 226      81.762  35.301  75.984  0.00  0.00            
ATOM   1824  CG1 ILE A 226      79.246  35.262  76.518  0.00  0.00            
ATOM   1825  CD1 ILE A 226      79.033  33.764  76.197  0.00  0.00            
ATOM   1826  C   ILE A 226      82.413  35.450  79.023  0.00  0.00            
ATOM   1827  O   ILE A 226      83.450  34.930  78.608  0.00  0.00            
ATOM   1828  N   ALA A 227      82.475  36.266  80.150  0.00  0.00            
ATOM   1829  CA  ALA A 227      83.690  36.480  80.879  0.00  0.00            
ATOM   1830  CB  ALA A 227      83.558  37.741  81.745  0.00  0.00            
ATOM   1831  C   ALA A 227      84.030  35.255  81.832  0.00  0.00            
ATOM   1832  O   ALA A 227      85.189  34.987  82.020  0.00  0.00            
ATOM   1833  N   GLN A 228      83.098  34.330  82.187  0.00  0.00            
ATOM   1834  CA  GLN A 228      83.243  33.029  82.889  0.00  0.00            
ATOM   1835  CB  GLN A 228      82.094  32.755  83.907  0.00  0.00            
ATOM   1836  CG  GLN A 228      82.047  33.720  85.092  0.00  0.00            
ATOM   1837  CD  GLN A 228      82.964  33.280  86.177  0.00  0.00            
ATOM   1838  OE1 GLN A 228      84.086  32.801  85.943  0.00  0.00            
ATOM   1839  NE2 GLN A 228      82.655  33.521  87.402  0.00  0.00            
ATOM   1840  C   GLN A 228      83.542  31.751  82.102  0.00  0.00            
ATOM   1841  O   GLN A 228      84.058  30.797  82.660  0.00  0.00            
ATOM   1842  N   LEU A 229      83.521  31.858  80.823  0.00  0.00            
ATOM   1843  CA  LEU A 229      83.704  30.744  79.822  0.00  0.00            
ATOM   1844  CB  LEU A 229      82.505  30.735  78.827  0.00  0.00            
ATOM   1845  CG  LEU A 229      81.209  29.970  79.198  0.00  0.00            
ATOM   1846  CD1 LEU A 229      80.180  30.208  78.184  0.00  0.00            
ATOM   1847  CD2 LEU A 229      81.484  28.390  79.344  0.00  0.00            
ATOM   1848  C   LEU A 229      85.113  30.826  79.126  0.00  0.00            
ATOM   1849  O   LEU A 229      85.438  31.840  78.423  0.00  0.00            
ATOM   1850  N   PRO A 230      86.029  29.824  79.359  0.00  0.00            
ATOM   1851  CD  PRO A 230      86.290  28.967  80.503  0.00  0.00            
ATOM   1852  CG  PRO A 230      87.759  28.516  80.443  0.00  0.00            
ATOM   1853  CB  PRO A 230      88.071  28.691  78.950  0.00  0.00            
ATOM   1854  CA  PRO A 230      87.196  29.874  78.529  0.00  0.00            
ATOM   1855  C   PRO A 230      87.040  29.845  76.965  0.00  0.00            
ATOM   1856  O   PRO A 230      86.199  29.188  76.360  0.00  0.00            
ATOM   1857  N   GLY A 231      87.885  30.624  76.352  0.00  0.00            
ATOM   1858  CA  GLY A 231      87.973  30.745  74.832  0.00  0.00            
ATOM   1859  C   GLY A 231      86.915  31.458  74.072  0.00  0.00            
ATOM   1860  O   GLY A 231      86.998  31.424  72.860  0.00  0.00            
ATOM   1861  N   GLU A 232      85.942  31.971  74.757  0.00  0.00            
ATOM   1862  CA  GLU A 232      84.633  32.204  74.109  0.00  0.00            
ATOM   1863  CB  GLU A 232      83.573  31.847  75.207  0.00  0.00            
ATOM   1864  CG  GLU A 232      82.196  31.462  74.761  0.00  0.00            
ATOM   1865  CD  GLU A 232      82.311  30.488  73.522  0.00  0.00            
ATOM   1866  OE1 GLU A 232      81.670  30.733  72.479  0.00  0.00            
ATOM   1867  OE2 GLU A 232      83.159  29.570  73.497  0.00  0.00            
ATOM   1868  C   GLU A 232      84.451  33.637  73.523  0.00  0.00            
ATOM   1869  O   GLU A 232      84.821  34.622  74.217  0.00  0.00            
ATOM   1870  N   LYS A 233      83.758  33.796  72.340  0.00  0.00            
ATOM   1871  CA  LYS A 233      83.488  35.007  71.608  0.00  0.00            
ATOM   1872  CB  LYS A 233      83.665  34.848  70.076  0.00  0.00            
ATOM   1873  CG  LYS A 233      85.073  34.472  69.661  0.00  0.00            
ATOM   1874  CD  LYS A 233      86.205  35.325  70.074  0.00  0.00            
ATOM   1875  CE  LYS A 233      86.388  36.591  69.171  0.00  0.00            
ATOM   1876  NZ  LYS A 233      87.224  37.657  69.793  0.00  0.00            
ATOM   1877  C   LYS A 233      82.074  35.440  71.953  0.00  0.00            
ATOM   1878  O   LYS A 233      81.116  34.868  71.491  0.00  0.00            
ATOM   1879  N   LYS A 234      81.894  36.617  72.570  0.00  0.00            
ATOM   1880  CA  LYS A 234      80.605  37.345  72.841  0.00  0.00            
ATOM   1881  CB  LYS A 234      80.858  38.746  73.419  0.00  0.00            
ATOM   1882  CG  LYS A 234      81.142  38.800  74.910  0.00  0.00            
ATOM   1883  CD  LYS A 234      81.226  40.275  75.441  0.00  0.00            
ATOM   1884  CE  LYS A 234      82.551  40.817  74.916  0.00  0.00            
ATOM   1885  NZ  LYS A 234      82.905  42.120  75.544  0.00  0.00            
ATOM   1886  C   LYS A 234      79.673  37.505  71.616  0.00  0.00            
ATOM   1887  O   LYS A 234      78.578  36.975  71.638  0.00  0.00            
ATOM   1888  N   ASN A 235      80.097  38.128  70.530  0.00  0.00            
ATOM   1889  CA  ASN A 235      79.290  38.150  69.285  0.00  0.00            
ATOM   1890  CB  ASN A 235      79.562  39.414  68.404  0.00  0.00            
ATOM   1891  CG  ASN A 235      79.236  40.750  69.104  0.00  0.00            
ATOM   1892  OD1 ASN A 235      78.351  40.831  69.912  0.00  0.00            
ATOM   1893  ND2 ASN A 235      79.905  41.831  68.722  0.00  0.00            
ATOM   1894  C   ASN A 235      79.367  36.821  68.451  0.00  0.00            
ATOM   1895  O   ASN A 235      78.964  36.713  67.285  0.00  0.00            
ATOM   1896  N   GLY A 236      79.784  35.778  69.102  0.00  0.00            
ATOM   1897  CA  GLY A 236      79.691  34.421  68.444  0.00  0.00            
ATOM   1898  C   GLY A 236      78.282  33.739  68.353  0.00  0.00            
ATOM   1899  O   GLY A 236      77.247  34.386  68.744  0.00  0.00            
ATOM   1900  N   LEU A 237      78.237  32.504  67.820  0.00  0.00            
ATOM   1901  CA  LEU A 237      76.910  31.839  67.519  0.00  0.00            
ATOM   1902  CB  LEU A 237      77.123  30.668  66.543  0.00  0.00            
ATOM   1903  CG  LEU A 237      75.928  29.769  66.039  0.00  0.00            
ATOM   1904  CD1 LEU A 237      74.924  30.585  65.230  0.00  0.00            
ATOM   1905  CD2 LEU A 237      76.374  28.635  65.172  0.00  0.00            
ATOM   1906  C   LEU A 237      76.233  31.342  68.844  0.00  0.00            
ATOM   1907  O   LEU A 237      75.023  31.631  69.146  0.00  0.00            
ATOM   1908  N   PHE A 238      77.034  30.603  69.639  0.00  0.00            
ATOM   1909  CA  PHE A 238      76.550  30.331  71.056  0.00  0.00            
ATOM   1910  CB  PHE A 238      77.626  29.527  71.830  0.00  0.00            
ATOM   1911  CG  PHE A 238      77.309  29.218  73.238  0.00  0.00            
ATOM   1912  CD1 PHE A 238      76.160  28.449  73.483  0.00  0.00            
ATOM   1913  CE1 PHE A 238      75.765  27.997  74.767  0.00  0.00            
ATOM   1914  CZ  PHE A 238      76.589  28.389  75.847  0.00  0.00            
ATOM   1915  CE2 PHE A 238      77.728  29.129  75.622  0.00  0.00            
ATOM   1916  CD2 PHE A 238      78.113  29.537  74.350  0.00  0.00            
ATOM   1917  C   PHE A 238      76.304  31.569  71.898  0.00  0.00            
ATOM   1918  O   PHE A 238      75.252  31.614  72.584  0.00  0.00            
ATOM   1919  N   GLY A 239      77.084  32.635  71.759  0.00  0.00            
ATOM   1920  CA  GLY A 239      76.851  33.954  72.392  0.00  0.00            
ATOM   1921  C   GLY A 239      75.536  34.579  71.927  0.00  0.00            
ATOM   1922  O   GLY A 239      74.690  34.953  72.740  0.00  0.00            
ATOM   1923  N   ASN A 240      75.270  34.654  70.617  0.00  0.00            
ATOM   1924  CA  ASN A 240      74.011  35.214  70.067  0.00  0.00            
ATOM   1925  CB  ASN A 240      74.245  35.797  68.623  0.00  0.00            
ATOM   1926  CG  ASN A 240      74.860  37.218  68.591  0.00  0.00            
ATOM   1927  OD1 ASN A 240      74.944  37.900  69.614  0.00  0.00            
ATOM   1928  ND2 ASN A 240      74.828  37.725  67.409  0.00  0.00            
ATOM   1929  C   ASN A 240      72.768  34.295  70.273  0.00  0.00            
ATOM   1930  O   ASN A 240      71.627  34.790  70.250  0.00  0.00            
ATOM   1931  N   LEU A 241      73.030  33.011  70.600  0.00  0.00            
ATOM   1932  CA  LEU A 241      71.928  32.055  70.948  0.00  0.00            
ATOM   1933  CB  LEU A 241      72.358  30.551  70.735  0.00  0.00            
ATOM   1934  CG  LEU A 241      72.224  30.065  69.261  0.00  0.00            
ATOM   1935  CD1 LEU A 241      73.042  28.845  69.022  0.00  0.00            
ATOM   1936  CD2 LEU A 241      70.779  29.847  68.818  0.00  0.00            
ATOM   1937  C   LEU A 241      71.518  32.278  72.388  0.00  0.00            
ATOM   1938  O   LEU A 241      70.318  32.167  72.589  0.00  0.00            
ATOM   1939  N   ILE A 242      72.438  32.563  73.355  0.00  0.00            
ATOM   1940  CA  ILE A 242      72.085  32.989  74.762  0.00  0.00            
ATOM   1941  CB  ILE A 242      73.314  32.868  75.652  0.00  0.00            
ATOM   1942  CG2 ILE A 242      73.114  33.508  77.041  0.00  0.00            
ATOM   1943  CG1 ILE A 242      73.918  31.408  75.798  0.00  0.00            
ATOM   1944  CD1 ILE A 242      73.097  30.330  76.493  0.00  0.00            
ATOM   1945  C   ILE A 242      71.525  34.451  74.704  0.00  0.00            
ATOM   1946  O   ILE A 242      70.533  34.739  75.457  0.00  0.00            
ATOM   1947  N   ALA A 243      72.072  35.330  73.845  0.00  0.00            
ATOM   1948  CA  ALA A 243      71.441  36.587  73.573  0.00  0.00            
ATOM   1949  CB  ALA A 243      72.260  37.438  72.584  0.00  0.00            
ATOM   1950  C   ALA A 243      69.946  36.519  73.288  0.00  0.00            
ATOM   1951  O   ALA A 243      69.140  37.103  73.975  0.00  0.00            
ATOM   1952  N   LEU A 244      69.563  35.789  72.238  0.00  0.00            
ATOM   1953  CA  LEU A 244      68.213  35.421  71.911  0.00  0.00            
ATOM   1954  CB  LEU A 244      68.218  34.304  70.742  0.00  0.00            
ATOM   1955  CG  LEU A 244      66.825  33.895  70.108  0.00  0.00            
ATOM   1956  CD1 LEU A 244      65.918  35.005  69.694  0.00  0.00            
ATOM   1957  CD2 LEU A 244      66.975  32.930  68.944  0.00  0.00            
ATOM   1958  C   LEU A 244      67.409  34.941  73.093  0.00  0.00            
ATOM   1959  O   LEU A 244      66.219  35.373  73.339  0.00  0.00            
ATOM   1960  N   SER A 245      67.950  34.049  73.922  0.00  0.00            
ATOM   1961  CA  SER A 245      67.261  33.358  74.987  0.00  0.00            
ATOM   1962  CB  SER A 245      68.124  32.119  75.336  0.00  0.00            
ATOM   1963  OG  SER A 245      67.422  31.135  76.020  0.00  0.00            
ATOM   1964  C   SER A 245      67.086  34.178  76.304  0.00  0.00            
ATOM   1965  O   SER A 245      65.996  34.129  76.929  0.00  0.00            
ATOM   1966  N   LEU A 246      68.070  35.102  76.490  0.00  0.00            
ATOM   1967  CA  LEU A 246      67.938  36.219  77.374  0.00  0.00            
ATOM   1968  CB  LEU A 246      69.250  37.002  77.542  0.00  0.00            
ATOM   1969  CG  LEU A 246      70.330  36.442  78.509  0.00  0.00            
ATOM   1970  CD1 LEU A 246      71.652  36.898  77.962  0.00  0.00            
ATOM   1971  CD2 LEU A 246      70.031  36.752  79.977  0.00  0.00            
ATOM   1972  C   LEU A 246      66.747  37.176  77.028  0.00  0.00            
ATOM   1973  O   LEU A 246      66.460  38.031  77.836  0.00  0.00            
ATOM   1974  N   GLY A 247      66.113  37.041  75.917  0.00  0.00            
ATOM   1975  CA  GLY A 247      65.106  37.919  75.341  0.00  0.00            
ATOM   1976  C   GLY A 247      65.551  39.042  74.337  0.00  0.00            
ATOM   1977  O   GLY A 247      64.803  39.949  74.031  0.00  0.00            
ATOM   1978  N   LEU A 248      66.829  39.108  73.958  0.00  0.00            
ATOM   1979  CA  LEU A 248      67.416  40.097  73.035  0.00  0.00            
ATOM   1980  CB  LEU A 248      68.894  40.267  73.490  0.00  0.00            
ATOM   1981  CG  LEU A 248      69.225  40.359  75.087  0.00  0.00            
ATOM   1982  CD1 LEU A 248      70.744  40.389  75.172  0.00  0.00            
ATOM   1983  CD2 LEU A 248      68.629  41.682  75.512  0.00  0.00            
ATOM   1984  C   LEU A 248      67.114  39.778  71.615  0.00  0.00            
ATOM   1985  O   LEU A 248      66.631  38.653  71.228  0.00  0.00            
ATOM   1986  N   THR A 249      67.540  40.702  70.792  0.00  0.00            
ATOM   1987  CA  THR A 249      67.323  40.694  69.336  0.00  0.00            
ATOM   1988  CB  THR A 249      66.470  41.950  68.960  0.00  0.00            
ATOM   1989  CG2 THR A 249      64.983  41.781  69.401  0.00  0.00            
ATOM   1990  OG1 THR A 249      67.012  43.155  69.463  0.00  0.00            
ATOM   1991  C   THR A 249      68.624  40.643  68.523  0.00  0.00            
ATOM   1992  O   THR A 249      68.987  41.659  67.854  0.00  0.00            
ATOM   1993  N   PRO A 250      69.424  39.531  68.519  0.00  0.00            
ATOM   1994  CD  PRO A 250      69.089  38.240  69.211  0.00  0.00            
ATOM   1995  CG  PRO A 250      70.367  37.386  69.098  0.00  0.00            
ATOM   1996  CB  PRO A 250      71.481  38.342  68.758  0.00  0.00            
ATOM   1997  CA  PRO A 250      70.756  39.454  67.929  0.00  0.00            
ATOM   1998  C   PRO A 250      70.644  39.136  66.405  0.00  0.00            
ATOM   1999  O   PRO A 250      69.631  38.591  65.950  0.00  0.00            
ATOM   2000  N   ASN A 251      71.696  39.494  65.639  0.00  0.00            
ATOM   2001  CA  ASN A 251      71.866  39.131  64.293  0.00  0.00            
ATOM   2002  CB  ASN A 251      72.422  40.376  63.583  0.00  0.00            
ATOM   2003  CG  ASN A 251      72.208  40.436  62.125  0.00  0.00            
ATOM   2004  OD1 ASN A 251      71.805  39.434  61.503  0.00  0.00            
ATOM   2005  ND2 ASN A 251      72.528  41.562  61.556  0.00  0.00            
ATOM   2006  C   ASN A 251      72.733  37.889  64.092  0.00  0.00            
ATOM   2007  O   ASN A 251      73.777  37.750  64.725  0.00  0.00            
ATOM   2008  N   PHE A 252      72.253  36.925  63.293  0.00  0.00            
ATOM   2009  CA  PHE A 252      73.023  35.680  62.801  0.00  0.00            
ATOM   2010  CB  PHE A 252      72.095  34.440  62.890  0.00  0.00            
ATOM   2011  CG  PHE A 252      71.621  34.218  64.250  0.00  0.00            
ATOM   2012  CD1 PHE A 252      70.278  34.531  64.698  0.00  0.00            
ATOM   2013  CE1 PHE A 252      69.894  34.390  66.036  0.00  0.00            
ATOM   2014  CZ  PHE A 252      70.756  33.775  66.988  0.00  0.00            
ATOM   2015  CE2 PHE A 252      72.089  33.565  66.641  0.00  0.00            
ATOM   2016  CD2 PHE A 252      72.494  33.851  65.318  0.00  0.00            
ATOM   2017  C   PHE A 252      73.724  35.817  61.526  0.00  0.00            
ATOM   2018  O   PHE A 252      74.320  34.850  60.987  0.00  0.00            
ATOM   2019  N   LYS A 253      73.705  37.004  60.923  0.00  0.00            
ATOM   2020  CA  LYS A 253      74.196  37.246  59.602  0.00  0.00            
ATOM   2021  CB  LYS A 253      74.108  38.759  59.244  0.00  0.00            
ATOM   2022  CG  LYS A 253      74.737  39.057  57.824  0.00  0.00            
ATOM   2023  CD  LYS A 253      74.559  40.548  57.456  0.00  0.00            
ATOM   2024  CE  LYS A 253      75.232  40.821  56.087  0.00  0.00            
ATOM   2025  NZ  LYS A 253      74.817  42.060  55.478  0.00  0.00            
ATOM   2026  C   LYS A 253      75.665  36.743  59.488  0.00  0.00            
ATOM   2027  O   LYS A 253      76.069  35.769  58.848  0.00  0.00            
ATOM   2028  N   SER A 254      76.550  37.448  60.185  0.00  0.00            
ATOM   2029  CA  SER A 254      77.958  37.170  60.109  0.00  0.00            
ATOM   2030  CB  SER A 254      78.740  38.157  60.945  0.00  0.00            
ATOM   2031  OG  SER A 254      78.308  39.526  60.823  0.00  0.00            
ATOM   2032  C   SER A 254      78.394  35.806  60.641  0.00  0.00            
ATOM   2033  O   SER A 254      79.385  35.249  60.165  0.00  0.00            
ATOM   2034  N   ASN A 255      77.543  35.207  61.515  0.00  0.00            
ATOM   2035  CA  ASN A 255      77.880  33.944  62.204  0.00  0.00            
ATOM   2036  CB  ASN A 255      77.094  33.776  63.518  0.00  0.00            
ATOM   2037  CG  ASN A 255      77.341  34.835  64.566  0.00  0.00            
ATOM   2038  OD1 ASN A 255      76.551  35.710  64.687  0.00  0.00            
ATOM   2039  ND2 ASN A 255      78.428  34.783  65.297  0.00  0.00            
ATOM   2040  C   ASN A 255      77.703  32.781  61.166  0.00  0.00            
ATOM   2041  O   ASN A 255      78.315  31.662  61.281  0.00  0.00            
ATOM   2042  N   PHE A 256      76.932  33.002  60.106  0.00  0.00            
ATOM   2043  CA  PHE A 256      76.755  32.053  58.953  0.00  0.00            
ATOM   2044  CB  PHE A 256      75.327  31.493  58.841  0.00  0.00            
ATOM   2045  CG  PHE A 256      74.833  30.724  60.079  0.00  0.00            
ATOM   2046  CD1 PHE A 256      75.046  29.307  60.154  0.00  0.00            
ATOM   2047  CE1 PHE A 256      74.554  28.563  61.256  0.00  0.00            
ATOM   2048  CZ  PHE A 256      73.772  29.244  62.215  0.00  0.00            
ATOM   2049  CE2 PHE A 256      73.486  30.622  62.114  0.00  0.00            
ATOM   2050  CD2 PHE A 256      74.097  31.381  61.115  0.00  0.00            
ATOM   2051  C   PHE A 256      77.219  32.654  57.570  0.00  0.00            
ATOM   2052  O   PHE A 256      76.847  32.233  56.481  0.00  0.00            
ATOM   2053  N   ASP A 257      78.072  33.657  57.640  0.00  0.00            
ATOM   2054  CA  ASP A 257      78.601  34.508  56.484  0.00  0.00            
ATOM   2055  CB  ASP A 257      79.874  34.033  55.808  0.00  0.00            
ATOM   2056  CG  ASP A 257      80.981  33.567  56.752  0.00  0.00            
ATOM   2057  OD1 ASP A 257      81.660  34.357  57.415  0.00  0.00            
ATOM   2058  OD2 ASP A 257      81.099  32.349  56.923  0.00  0.00            
ATOM   2059  C   ASP A 257      77.498  34.810  55.477  0.00  0.00            
ATOM   2060  O   ASP A 257      77.715  34.746  54.270  0.00  0.00            
ATOM   2061  N   LEU A 258      76.249  35.036  55.950  0.00  0.00            
ATOM   2062  CA  LEU A 258      75.059  35.418  55.132  0.00  0.00            
ATOM   2063  CB  LEU A 258      73.789  35.377  55.933  0.00  0.00            
ATOM   2064  CG  LEU A 258      73.655  34.167  56.914  0.00  0.00            
ATOM   2065  CD1 LEU A 258      72.393  34.344  57.736  0.00  0.00            
ATOM   2066  CD2 LEU A 258      73.492  32.855  56.169  0.00  0.00            
ATOM   2067  C   LEU A 258      75.309  36.778  54.513  0.00  0.00            
ATOM   2068  O   LEU A 258      76.023  37.627  55.148  0.00  0.00            
ATOM   2069  N   ALA A 259      74.544  37.119  53.518  0.00  0.00            
ATOM   2070  CA  ALA A 259      74.522  38.445  52.788  0.00  0.00            
ATOM   2071  CB  ALA A 259      74.233  38.100  51.269  0.00  0.00            
ATOM   2072  C   ALA A 259      73.422  39.350  53.314  0.00  0.00            
ATOM   2073  O   ALA A 259      73.722  40.547  53.249  0.00  0.00            
ATOM   2074  N   GLU A 260      72.298  38.876  53.949  0.00  0.00            
ATOM   2075  CA  GLU A 260      71.317  39.812  54.560  0.00  0.00            
ATOM   2076  CB  GLU A 260      69.962  39.681  53.747  0.00  0.00            
ATOM   2077  CG  GLU A 260      70.168  40.248  52.341  0.00  0.00            
ATOM   2078  CD  GLU A 260      69.161  39.732  51.291  0.00  0.00            
ATOM   2079  OE1 GLU A 260      68.892  40.406  50.299  0.00  0.00            
ATOM   2080  OE2 GLU A 260      68.576  38.606  51.448  0.00  0.00            
ATOM   2081  C   GLU A 260      71.030  39.439  56.004  0.00  0.00            
ATOM   2082  O   GLU A 260      71.510  38.438  56.507  0.00  0.00            
ATOM   2083  N   ASP A 261      70.479  40.396  56.740  0.00  0.00            
ATOM   2084  CA  ASP A 261      70.292  40.279  58.164  0.00  0.00            
ATOM   2085  CB  ASP A 261      69.831  41.579  58.797  0.00  0.00            
ATOM   2086  CG  ASP A 261      70.778  42.780  58.593  0.00  0.00            
ATOM   2087  OD1 ASP A 261      70.166  43.787  58.338  0.00  0.00            
ATOM   2088  OD2 ASP A 261      71.978  42.741  58.894  0.00  0.00            
ATOM   2089  C   ASP A 261      69.407  39.121  58.640  0.00  0.00            
ATOM   2090  O   ASP A 261      68.395  38.895  58.044  0.00  0.00            
ATOM   2091  N   ALA A 262      69.821  38.517  59.714  0.00  0.00            
ATOM   2092  CA  ALA A 262      69.103  37.454  60.406  0.00  0.00            
ATOM   2093  CB  ALA A 262      69.987  36.203  60.110  0.00  0.00            
ATOM   2094  C   ALA A 262      68.846  37.773  61.877  0.00  0.00            
ATOM   2095  O   ALA A 262      69.220  37.034  62.764  0.00  0.00            
ATOM   2096  N   LYS A 263      68.092  38.863  62.156  0.00  0.00            
ATOM   2097  CA  LYS A 263      67.501  39.174  63.467  0.00  0.00            
ATOM   2098  CB  LYS A 263      67.194  40.650  63.469  0.00  0.00            
ATOM   2099  CG  LYS A 263      66.594  41.072  64.890  0.00  0.00            
ATOM   2100  CD  LYS A 263      66.236  42.617  64.851  0.00  0.00            
ATOM   2101  CE  LYS A 263      64.919  42.863  64.098  0.00  0.00            
ATOM   2102  NZ  LYS A 263      63.742  42.738  65.009  0.00  0.00            
ATOM   2103  C   LYS A 263      66.364  38.218  63.723  0.00  0.00            
ATOM   2104  O   LYS A 263      65.348  38.231  63.033  0.00  0.00            
ATOM   2105  N   LEU A 264      66.468  37.579  64.883  0.00  0.00            
ATOM   2106  CA  LEU A 264      65.369  36.809  65.508  0.00  0.00            
ATOM   2107  CB  LEU A 264      65.889  35.369  65.848  0.00  0.00            
ATOM   2108  CG  LEU A 264      66.136  34.432  64.606  0.00  0.00            
ATOM   2109  CD1 LEU A 264      66.557  33.071  65.154  0.00  0.00            
ATOM   2110  CD2 LEU A 264      65.062  34.278  63.614  0.00  0.00            
ATOM   2111  C   LEU A 264      64.784  37.513  66.762  0.00  0.00            
ATOM   2112  O   LEU A 264      65.461  38.333  67.402  0.00  0.00            
ATOM   2113  N   GLN A 265      63.469  37.340  66.978  0.00  0.00            
ATOM   2114  CA  GLN A 265      62.703  38.198  67.931  0.00  0.00            
ATOM   2115  CB  GLN A 265      62.139  39.416  67.224  0.00  0.00            
ATOM   2116  CG  GLN A 265      61.300  40.328  68.099  0.00  0.00            
ATOM   2117  CD  GLN A 265      60.955  41.663  67.409  0.00  0.00            
ATOM   2118  OE1 GLN A 265      61.062  41.756  66.220  0.00  0.00            
ATOM   2119  NE2 GLN A 265      60.455  42.658  68.132  0.00  0.00            
ATOM   2120  C   GLN A 265      61.541  37.415  68.586  0.00  0.00            
ATOM   2121  O   GLN A 265      60.851  36.610  67.945  0.00  0.00            
ATOM   2122  N   LEU A 266      61.389  37.622  69.879  0.00  0.00            
ATOM   2123  CA  LEU A 266      60.362  36.900  70.736  0.00  0.00            
ATOM   2124  CB  LEU A 266      61.199  36.183  71.793  0.00  0.00            
ATOM   2125  CG  LEU A 266      61.876  34.907  71.281  0.00  0.00            
ATOM   2126  CD1 LEU A 266      63.133  34.463  71.977  0.00  0.00            
ATOM   2127  CD2 LEU A 266      60.847  33.795  71.294  0.00  0.00            
ATOM   2128  C   LEU A 266      59.400  37.871  71.452  0.00  0.00            
ATOM   2129  O   LEU A 266      58.341  37.423  71.844  0.00  0.00            
ATOM   2130  N   SER A 267      59.566  39.209  71.377  0.00  0.00            
ATOM   2131  CA  SER A 267      58.589  40.299  71.753  0.00  0.00            
ATOM   2132  CB  SER A 267      59.508  41.591  71.987  0.00  0.00            
ATOM   2133  OG  SER A 267      60.416  41.751  70.910  0.00  0.00            
ATOM   2134  C   SER A 267      57.523  40.635  70.625  0.00  0.00            
ATOM   2135  O   SER A 267      57.177  41.816  70.493  0.00  0.00            
ATOM   2136  N   LYS A 268      57.173  39.671  69.773  0.00  0.00            
ATOM   2137  CA  LYS A 268      56.476  39.970  68.511  0.00  0.00            
ATOM   2138  CB  LYS A 268      57.513  40.367  67.471  0.00  0.00            
ATOM   2139  CG  LYS A 268      56.824  41.183  66.285  0.00  0.00            
ATOM   2140  CD  LYS A 268      57.615  42.298  65.576  0.00  0.00            
ATOM   2141  CE  LYS A 268      56.723  43.157  64.716  0.00  0.00            
ATOM   2142  NZ  LYS A 268      57.381  44.435  64.363  0.00  0.00            
ATOM   2143  C   LYS A 268      55.744  38.651  68.120  0.00  0.00            
ATOM   2144  O   LYS A 268      56.074  37.595  68.608  0.00  0.00            
ATOM   2145  N   ASP A 269      54.872  38.691  67.173  0.00  0.00            
ATOM   2146  CA  ASP A 269      54.122  37.564  66.720  0.00  0.00            
ATOM   2147  CB  ASP A 269      53.116  38.044  65.639  0.00  0.00            
ATOM   2148  CG  ASP A 269      51.746  38.437  66.324  0.00  0.00            
ATOM   2149  OD1 ASP A 269      51.066  39.226  65.637  0.00  0.00            
ATOM   2150  OD2 ASP A 269      51.459  38.102  67.503  0.00  0.00            
ATOM   2151  C   ASP A 269      54.914  36.480  65.887  0.00  0.00            
ATOM   2152  O   ASP A 269      54.655  35.245  66.064  0.00  0.00            
ATOM   2153  N   THR A 270      55.963  36.829  65.147  0.00  0.00            
ATOM   2154  CA  THR A 270      56.495  36.072  63.979  0.00  0.00            
ATOM   2155  CB  THR A 270      56.677  37.202  62.929  0.00  0.00            
ATOM   2156  CG2 THR A 270      55.318  37.898  62.660  0.00  0.00            
ATOM   2157  OG1 THR A 270      57.562  38.170  63.357  0.00  0.00            
ATOM   2158  C   THR A 270      57.761  35.312  64.188  0.00  0.00            
ATOM   2159  O   THR A 270      58.503  35.086  63.225  0.00  0.00            
ATOM   2160  N   TYR A 271      58.056  34.889  65.390  0.00  0.00            
ATOM   2161  CA  TYR A 271      59.262  34.113  65.710  0.00  0.00            
ATOM   2162  CB  TYR A 271      59.284  33.630  67.158  0.00  0.00            
ATOM   2163  CG  TYR A 271      60.486  32.734  67.487  0.00  0.00            
ATOM   2164  CD1 TYR A 271      60.414  31.362  67.680  0.00  0.00            
ATOM   2165  CE1 TYR A 271      61.582  30.603  68.001  0.00  0.00            
ATOM   2166  CZ  TYR A 271      62.842  31.226  67.995  0.00  0.00            
ATOM   2167  OH  TYR A 271      64.033  30.502  68.182  0.00  0.00            
ATOM   2168  CE2 TYR A 271      62.918  32.625  67.885  0.00  0.00            
ATOM   2169  CD2 TYR A 271      61.698  33.351  67.651  0.00  0.00            
ATOM   2170  C   TYR A 271      59.491  32.916  64.786  0.00  0.00            
ATOM   2171  O   TYR A 271      60.542  32.838  64.142  0.00  0.00            
ATOM   2172  N   ASP A 272      58.510  32.044  64.736  0.00  0.00            
ATOM   2173  CA  ASP A 272      58.590  30.811  63.995  0.00  0.00            
ATOM   2174  CB  ASP A 272      57.346  30.007  64.377  0.00  0.00            
ATOM   2175  CG  ASP A 272      57.563  28.459  64.288  0.00  0.00            
ATOM   2176  OD1 ASP A 272      56.564  27.728  64.313  0.00  0.00            
ATOM   2177  OD2 ASP A 272      58.700  27.971  64.061  0.00  0.00            
ATOM   2178  C   ASP A 272      58.633  31.033  62.506  0.00  0.00            
ATOM   2179  O   ASP A 272      59.161  30.195  61.782  0.00  0.00            
ATOM   2180  N   ASP A 273      58.034  32.138  61.951  0.00  0.00            
ATOM   2181  CA  ASP A 273      58.082  32.468  60.531  0.00  0.00            
ATOM   2182  CB  ASP A 273      56.999  33.462  60.238  0.00  0.00            
ATOM   2183  CG  ASP A 273      55.585  33.046  60.764  0.00  0.00            
ATOM   2184  OD1 ASP A 273      55.219  31.912  60.351  0.00  0.00            
ATOM   2185  OD2 ASP A 273      55.016  33.806  61.563  0.00  0.00            
ATOM   2186  C   ASP A 273      59.482  32.857  60.060  0.00  0.00            
ATOM   2187  O   ASP A 273      59.961  32.360  59.047  0.00  0.00            
ATOM   2188  N   ASP A 274      60.087  33.750  60.836  0.00  0.00            
ATOM   2189  CA  ASP A 274      61.447  34.223  60.588  0.00  0.00            
ATOM   2190  CB  ASP A 274      61.682  35.590  61.315  0.00  0.00            
ATOM   2191  CG  ASP A 274      60.816  36.706  60.891  0.00  0.00            
ATOM   2192  OD1 ASP A 274      60.495  36.735  59.648  0.00  0.00            
ATOM   2193  OD2 ASP A 274      60.664  37.592  61.738  0.00  0.00            
ATOM   2194  C   ASP A 274      62.615  33.223  60.779  0.00  0.00            
ATOM   2195  O   ASP A 274      63.675  33.323  60.128  0.00  0.00            
ATOM   2196  N   LEU A 275      62.461  32.238  61.698  0.00  0.00            
ATOM   2197  CA  LEU A 275      63.336  31.021  61.819  0.00  0.00            
ATOM   2198  CB  LEU A 275      63.069  30.356  63.158  0.00  0.00            
ATOM   2199  CG  LEU A 275      63.834  29.093  63.578  0.00  0.00            
ATOM   2200  CD1 LEU A 275      65.334  29.284  63.637  0.00  0.00            
ATOM   2201  CD2 LEU A 275      63.355  28.617  64.968  0.00  0.00            
ATOM   2202  C   LEU A 275      63.328  30.065  60.568  0.00  0.00            
ATOM   2203  O   LEU A 275      64.279  29.430  60.170  0.00  0.00            
ATOM   2204  N   ASP A 276      62.259  30.049  59.822  0.00  0.00            
ATOM   2205  CA  ASP A 276      61.984  29.402  58.510  0.00  0.00            
ATOM   2206  CB  ASP A 276      60.459  29.164  58.203  0.00  0.00            
ATOM   2207  CG  ASP A 276      60.159  28.233  57.015  0.00  0.00            
ATOM   2208  OD1 ASP A 276      60.967  27.362  56.706  0.00  0.00            
ATOM   2209  OD2 ASP A 276      59.112  28.353  56.443  0.00  0.00            
ATOM   2210  C   ASP A 276      62.666  30.144  57.449  0.00  0.00            
ATOM   2211  O   ASP A 276      63.634  29.619  56.839  0.00  0.00            
ATOM   2212  N   ASN A 277      62.598  31.485  57.441  0.00  0.00            
ATOM   2213  CA  ASN A 277      63.423  32.351  56.599  0.00  0.00            
ATOM   2214  CB  ASN A 277      62.949  33.796  56.785  0.00  0.00            
ATOM   2215  CG  ASN A 277      63.457  34.724  55.762  0.00  0.00            
ATOM   2216  OD1 ASN A 277      63.149  34.618  54.569  0.00  0.00            
ATOM   2217  ND2 ASN A 277      64.164  35.713  56.136  0.00  0.00            
ATOM   2218  C   ASN A 277      64.933  32.223  56.933  0.00  0.00            
ATOM   2219  O   ASN A 277      65.717  32.290  56.048  0.00  0.00            
ATOM   2220  N   LEU A 278      65.424  32.085  58.204  0.00  0.00            
ATOM   2221  CA  LEU A 278      66.873  31.740  58.487  0.00  0.00            
ATOM   2222  CB  LEU A 278      67.170  31.810  59.977  0.00  0.00            
ATOM   2223  CG  LEU A 278      68.641  31.597  60.384  0.00  0.00            
ATOM   2224  CD1 LEU A 278      69.656  32.381  59.638  0.00  0.00            
ATOM   2225  CD2 LEU A 278      68.748  31.785  61.881  0.00  0.00            
ATOM   2226  C   LEU A 278      67.284  30.364  57.862  0.00  0.00            
ATOM   2227  O   LEU A 278      68.329  30.192  57.239  0.00  0.00            
ATOM   2228  N   LEU A 279      66.395  29.357  58.085  0.00  0.00            
ATOM   2229  CA  LEU A 279      66.687  27.951  57.722  0.00  0.00            
ATOM   2230  CB  LEU A 279      65.684  27.039  58.446  0.00  0.00            
ATOM   2231  CG  LEU A 279      66.017  26.863  59.900  0.00  0.00            
ATOM   2232  CD1 LEU A 279      64.860  26.243  60.673  0.00  0.00            
ATOM   2233  CD2 LEU A 279      67.219  25.998  60.259  0.00  0.00            
ATOM   2234  C   LEU A 279      66.729  27.773  56.218  0.00  0.00            
ATOM   2235  O   LEU A 279      67.253  26.815  55.671  0.00  0.00            
ATOM   2236  N   ALA A 280      66.127  28.700  55.397  0.00  0.00            
ATOM   2237  CA  ALA A 280      66.226  28.827  53.956  0.00  0.00            
ATOM   2238  CB  ALA A 280      65.021  29.631  53.462  0.00  0.00            
ATOM   2239  C   ALA A 280      67.550  29.395  53.524  0.00  0.00            
ATOM   2240  O   ALA A 280      67.686  29.541  52.278  0.00  0.00            
ATOM   2241  N   GLN A 281      68.432  29.802  54.397  0.00  0.00            
ATOM   2242  CA  GLN A 281      69.805  30.137  54.070  0.00  0.00            
ATOM   2243  CB  GLN A 281      70.214  31.676  54.363  0.00  0.00            
ATOM   2244  CG  GLN A 281      68.980  32.648  54.424  0.00  0.00            
ATOM   2245  CD  GLN A 281      68.037  32.724  53.238  0.00  0.00            
ATOM   2246  OE1 GLN A 281      68.425  32.468  52.087  0.00  0.00            
ATOM   2247  NE2 GLN A 281      66.898  33.281  53.401  0.00  0.00            
ATOM   2248  C   GLN A 281      70.815  29.221  54.686  0.00  0.00            
ATOM   2249  O   GLN A 281      71.856  28.920  54.044  0.00  0.00            
ATOM   2250  N   ILE A 282      70.648  28.772  55.937  0.00  0.00            
ATOM   2251  CA  ILE A 282      71.627  27.945  56.681  0.00  0.00            
ATOM   2252  CB  ILE A 282      71.772  28.398  58.131  0.00  0.00            
ATOM   2253  CG2 ILE A 282      72.205  29.941  58.060  0.00  0.00            
ATOM   2254  CG1 ILE A 282      70.658  28.124  59.104  0.00  0.00            
ATOM   2255  CD1 ILE A 282      70.831  28.512  60.561  0.00  0.00            
ATOM   2256  C   ILE A 282      71.309  26.492  56.434  0.00  0.00            
ATOM   2257  O   ILE A 282      70.227  26.180  55.959  0.00  0.00            
ATOM   2258  N   GLY A 283      72.237  25.609  56.819  0.00  0.00            
ATOM   2259  CA  GLY A 283      72.038  24.098  57.035  0.00  0.00            
ATOM   2260  C   GLY A 283      70.787  23.961  57.904  0.00  0.00            
ATOM   2261  O   GLY A 283      70.751  24.273  59.123  0.00  0.00            
ATOM   2262  N   ASP A 284      69.754  23.152  57.359  0.00  0.00            
ATOM   2263  CA  ASP A 284      68.563  22.657  58.057  0.00  0.00            
ATOM   2264  CB  ASP A 284      67.745  21.688  57.187  0.00  0.00            
ATOM   2265  CG  ASP A 284      67.584  21.985  55.687  0.00  0.00            
ATOM   2266  OD1 ASP A 284      66.451  21.863  55.097  0.00  0.00            
ATOM   2267  OD2 ASP A 284      68.684  22.175  55.021  0.00  0.00            
ATOM   2268  C   ASP A 284      68.873  21.983  59.450  0.00  0.00            
ATOM   2269  O   ASP A 284      68.099  21.961  60.430  0.00  0.00            
ATOM   2270  N   GLN A 285      70.110  21.445  59.656  0.00  0.00            
ATOM   2271  CA  GLN A 285      70.576  20.671  60.817  0.00  0.00            
ATOM   2272  CB  GLN A 285      71.977  20.024  60.658  0.00  0.00            
ATOM   2273  CG  GLN A 285      73.099  20.845  59.994  0.00  0.00            
ATOM   2274  CD  GLN A 285      73.110  20.923  58.501  0.00  0.00            
ATOM   2275  OE1 GLN A 285      72.367  20.244  57.793  0.00  0.00            
ATOM   2276  NE2 GLN A 285      74.051  21.572  57.893  0.00  0.00            
ATOM   2277  C   GLN A 285      70.463  21.479  62.126  0.00  0.00            
ATOM   2278  O   GLN A 285      70.356  20.985  63.216  0.00  0.00            
ATOM   2279  N   TYR A 286      70.519  22.808  61.978  0.00  0.00            
ATOM   2280  CA  TYR A 286      70.739  23.784  63.140  0.00  0.00            
ATOM   2281  CB  TYR A 286      71.605  25.037  62.741  0.00  0.00            
ATOM   2282  CG  TYR A 286      72.926  24.632  62.047  0.00  0.00            
ATOM   2283  CD1 TYR A 286      73.169  25.128  60.769  0.00  0.00            
ATOM   2284  CE1 TYR A 286      74.237  24.711  60.005  0.00  0.00            
ATOM   2285  CZ  TYR A 286      74.995  23.621  60.452  0.00  0.00            
ATOM   2286  OH  TYR A 286      76.038  23.084  59.794  0.00  0.00            
ATOM   2287  CE2 TYR A 286      74.771  23.101  61.740  0.00  0.00            
ATOM   2288  CD2 TYR A 286      73.784  23.643  62.568  0.00  0.00            
ATOM   2289  C   TYR A 286      69.478  24.235  63.892  0.00  0.00            
ATOM   2290  O   TYR A 286      69.605  24.785  64.972  0.00  0.00            
ATOM   2291  N   ALA A 287      68.333  24.016  63.303  0.00  0.00            
ATOM   2292  CA  ALA A 287      67.010  24.341  63.941  0.00  0.00            
ATOM   2293  CB  ALA A 287      65.927  23.676  63.101  0.00  0.00            
ATOM   2294  C   ALA A 287      66.828  23.869  65.461  0.00  0.00            
ATOM   2295  O   ALA A 287      66.157  24.570  66.270  0.00  0.00            
ATOM   2296  N   ASP A 288      67.614  22.849  65.866  0.00  0.00            
ATOM   2297  CA  ASP A 288      67.593  22.288  67.240  0.00  0.00            
ATOM   2298  CB  ASP A 288      68.413  20.906  67.105  0.00  0.00            
ATOM   2299  CG  ASP A 288      67.560  19.774  66.470  0.00  0.00            
ATOM   2300  OD1 ASP A 288      66.320  19.932  66.462  0.00  0.00            
ATOM   2301  OD2 ASP A 288      68.053  18.696  66.113  0.00  0.00            
ATOM   2302  C   ASP A 288      68.279  23.204  68.254  0.00  0.00            
ATOM   2303  O   ASP A 288      68.061  23.076  69.422  0.00  0.00            
ATOM   2304  N   LEU A 289      69.081  24.147  67.747  0.00  0.00            
ATOM   2305  CA  LEU A 289      69.727  25.145  68.514  0.00  0.00            
ATOM   2306  CB  LEU A 289      70.997  25.564  67.914  0.00  0.00            
ATOM   2307  CG  LEU A 289      72.009  24.444  67.836  0.00  0.00            
ATOM   2308  CD1 LEU A 289      73.267  25.068  67.354  0.00  0.00            
ATOM   2309  CD2 LEU A 289      72.369  23.787  69.186  0.00  0.00            
ATOM   2310  C   LEU A 289      68.743  26.291  68.842  0.00  0.00            
ATOM   2311  O   LEU A 289      68.714  26.803  69.930  0.00  0.00            
ATOM   2312  N   PHE A 290      67.904  26.683  67.853  0.00  0.00            
ATOM   2313  CA  PHE A 290      66.957  27.789  68.102  0.00  0.00            
ATOM   2314  CB  PHE A 290      66.719  28.540  66.820  0.00  0.00            
ATOM   2315  CG  PHE A 290      67.982  28.957  66.068  0.00  0.00            
ATOM   2316  CD1 PHE A 290      68.564  28.019  65.213  0.00  0.00            
ATOM   2317  CE1 PHE A 290      69.722  28.349  64.518  0.00  0.00            
ATOM   2318  CZ  PHE A 290      70.180  29.702  64.507  0.00  0.00            
ATOM   2319  CE2 PHE A 290      69.551  30.641  65.327  0.00  0.00            
ATOM   2320  CD2 PHE A 290      68.557  30.211  66.214  0.00  0.00            
ATOM   2321  C   PHE A 290      65.740  27.433  68.890  0.00  0.00            
ATOM   2322  O   PHE A 290      65.321  28.062  69.852  0.00  0.00            
ATOM   2323  N   LEU A 291      65.234  26.205  68.684  0.00  0.00            
ATOM   2324  CA  LEU A 291      64.297  25.542  69.625  0.00  0.00            
ATOM   2325  CB  LEU A 291      63.980  24.167  69.041  0.00  0.00            
ATOM   2326  CG  LEU A 291      63.108  23.169  69.736  0.00  0.00            
ATOM   2327  CD1 LEU A 291      61.742  23.746  70.092  0.00  0.00            
ATOM   2328  CD2 LEU A 291      63.107  21.833  69.028  0.00  0.00            
ATOM   2329  C   LEU A 291      64.948  25.336  71.019  0.00  0.00            
ATOM   2330  O   LEU A 291      64.267  25.577  71.995  0.00  0.00            
ATOM   2331  N   ALA A 292      66.230  24.974  71.138  0.00  0.00            
ATOM   2332  CA  ALA A 292      66.873  24.873  72.473  0.00  0.00            
ATOM   2333  CB  ALA A 292      68.155  24.045  72.293  0.00  0.00            
ATOM   2334  C   ALA A 292      67.041  26.217  73.068  0.00  0.00            
ATOM   2335  O   ALA A 292      66.919  26.398  74.258  0.00  0.00            
ATOM   2336  N   ALA A 293      67.120  27.353  72.290  0.00  0.00            
ATOM   2337  CA  ALA A 293      67.192  28.731  72.818  0.00  0.00            
ATOM   2338  CB  ALA A 293      67.912  29.600  71.763  0.00  0.00            
ATOM   2339  C   ALA A 293      65.822  29.314  73.108  0.00  0.00            
ATOM   2340  O   ALA A 293      65.751  29.995  74.192  0.00  0.00            
ATOM   2341  N   LYS A 294      64.737  29.005  72.307  0.00  0.00            
ATOM   2342  CA  LYS A 294      63.337  29.324  72.683  0.00  0.00            
ATOM   2343  CB  LYS A 294      62.326  28.940  71.522  0.00  0.00            
ATOM   2344  CG  LYS A 294      60.817  28.971  71.877  0.00  0.00            
ATOM   2345  CD  LYS A 294      60.256  30.359  72.406  0.00  0.00            
ATOM   2346  CE  LYS A 294      59.179  30.150  73.477  0.00  0.00            
ATOM   2347  NZ  LYS A 294      58.627  31.439  74.007  0.00  0.00            
ATOM   2348  C   LYS A 294      62.921  28.604  73.928  0.00  0.00            
ATOM   2349  O   LYS A 294      62.383  29.299  74.863  0.00  0.00            
ATOM   2350  N   ASN A 295      63.116  27.328  74.130  0.00  0.00            
ATOM   2351  CA  ASN A 295      62.838  26.542  75.342  0.00  0.00            
ATOM   2352  CB  ASN A 295      62.967  25.105  75.014  0.00  0.00            
ATOM   2353  CG  ASN A 295      62.075  24.572  73.878  0.00  0.00            
ATOM   2354  OD1 ASN A 295      61.092  25.198  73.490  0.00  0.00            
ATOM   2355  ND2 ASN A 295      62.418  23.381  73.435  0.00  0.00            
ATOM   2356  C   ASN A 295      63.671  26.942  76.544  0.00  0.00            
ATOM   2357  O   ASN A 295      63.129  27.157  77.620  0.00  0.00            
ATOM   2358  N   LEU A 296      64.965  27.160  76.439  0.00  0.00            
ATOM   2359  CA  LEU A 296      65.801  27.822  77.496  0.00  0.00            
ATOM   2360  CB  LEU A 296      67.288  27.914  77.026  0.00  0.00            
ATOM   2361  CG  LEU A 296      68.244  28.483  78.097  0.00  0.00            
ATOM   2362  CD1 LEU A 296      68.232  27.621  79.398  0.00  0.00            
ATOM   2363  CD2 LEU A 296      69.671  28.429  77.528  0.00  0.00            
ATOM   2364  C   LEU A 296      65.401  29.251  77.819  0.00  0.00            
ATOM   2365  O   LEU A 296      65.552  29.625  79.004  0.00  0.00            
ATOM   2366  N   SER A 297      64.762  29.989  76.922  0.00  0.00            
ATOM   2367  CA  SER A 297      64.317  31.352  77.314  0.00  0.00            
ATOM   2368  CB  SER A 297      63.874  32.048  76.051  0.00  0.00            
ATOM   2369  OG  SER A 297      63.401  33.385  76.386  0.00  0.00            
ATOM   2370  C   SER A 297      63.204  31.415  78.388  0.00  0.00            
ATOM   2371  O   SER A 297      63.239  32.243  79.276  0.00  0.00            
ATOM   2372  N   ASP A 298      62.305  30.474  78.324  0.00  0.00            
ATOM   2373  CA  ASP A 298      61.265  30.360  79.352  0.00  0.00            
ATOM   2374  CB  ASP A 298      60.194  29.348  78.820  0.00  0.00            
ATOM   2375  CG  ASP A 298      59.506  29.797  77.547  0.00  0.00            
ATOM   2376  OD1 ASP A 298      58.909  28.936  76.843  0.00  0.00            
ATOM   2377  OD2 ASP A 298      59.336  31.023  77.274  0.00  0.00            
ATOM   2378  C   ASP A 298      61.904  29.781  80.613  0.00  0.00            
ATOM   2379  O   ASP A 298      61.348  30.042  81.692  0.00  0.00            
ATOM   2380  N   ALA A 299      63.064  29.084  80.621  0.00  0.00            
ATOM   2381  CA  ALA A 299      63.756  28.798  81.874  0.00  0.00            
ATOM   2382  CB  ALA A 299      64.624  27.571  81.600  0.00  0.00            
ATOM   2383  C   ALA A 299      64.634  29.907  82.462  0.00  0.00            
ATOM   2384  O   ALA A 299      64.903  29.816  83.642  0.00  0.00            
ATOM   2385  N   ILE A 300      65.000  30.877  81.630  0.00  0.00            
ATOM   2386  CA  ILE A 300      65.696  32.148  82.062  0.00  0.00            
ATOM   2387  CB  ILE A 300      66.161  32.896  80.767  0.00  0.00            
ATOM   2388  CG2 ILE A 300      66.160  34.417  80.836  0.00  0.00            
ATOM   2389  CG1 ILE A 300      67.541  32.305  80.497  0.00  0.00            
ATOM   2390  CD1 ILE A 300      68.401  32.938  79.392  0.00  0.00            
ATOM   2391  C   ILE A 300      64.892  33.009  83.083  0.00  0.00            
ATOM   2392  O   ILE A 300      65.459  33.612  83.999  0.00  0.00            
ATOM   2393  N   LEU A 301      63.537  32.928  82.987  0.00  0.00            
ATOM   2394  CA  LEU A 301      62.515  33.745  83.628  0.00  0.00            
ATOM   2395  CB  LEU A 301      61.347  33.991  82.662  0.00  0.00            
ATOM   2396  CG  LEU A 301      61.769  34.877  81.506  0.00  0.00            
ATOM   2397  CD1 LEU A 301      60.781  34.923  80.365  0.00  0.00            
ATOM   2398  CD2 LEU A 301      62.176  36.297  81.978  0.00  0.00            
ATOM   2399  C   LEU A 301      62.017  33.148  85.019  0.00  0.00            
ATOM   2400  O   LEU A 301      60.825  33.099  85.338  0.00  0.00            
ATOM   2401  N   LEU A 302      62.971  32.767  85.858  0.00  0.00            
ATOM   2402  CA  LEU A 302      62.935  32.366  87.257  0.00  0.00            
ATOM   2403  CB  LEU A 302      63.192  30.893  87.442  0.00  0.00            
ATOM   2404  CG  LEU A 302      61.924  30.022  87.300  0.00  0.00            
ATOM   2405  CD1 LEU A 302      61.799  29.540  85.779  0.00  0.00            
ATOM   2406  CD2 LEU A 302      61.911  28.844  88.380  0.00  0.00            
ATOM   2407  C   LEU A 302      63.975  33.250  88.023  0.00  0.00            
ATOM   2408  O   LEU A 302      64.910  33.801  87.430  0.00  0.00            
ATOM   2409  N   SER A 303      63.741  33.369  89.335  0.00  0.00            
ATOM   2410  CA  SER A 303      64.800  33.701  90.281  0.00  0.00            
ATOM   2411  CB  SER A 303      64.288  33.951  91.703  0.00  0.00            
ATOM   2412  OG  SER A 303      63.234  33.034  91.961  0.00  0.00            
ATOM   2413  C   SER A 303      65.831  32.623  90.323  0.00  0.00            
ATOM   2414  O   SER A 303      65.515  31.497  89.975  0.00  0.00            
ATOM   2415  N   ASP A 304      67.012  33.011  90.878  0.00  0.00            
ATOM   2416  CA  ASP A 304      68.147  32.031  91.023  0.00  0.00            
ATOM   2417  CB  ASP A 304      69.447  32.841  91.271  0.00  0.00            
ATOM   2418  CG  ASP A 304      69.444  33.828  92.361  0.00  0.00            
ATOM   2419  OD1 ASP A 304      68.703  34.839  92.139  0.00  0.00            
ATOM   2420  OD2 ASP A 304      69.951  33.592  93.489  0.00  0.00            
ATOM   2421  C   ASP A 304      67.824  31.006  92.105  0.00  0.00            
ATOM   2422  O   ASP A 304      68.329  29.912  91.947  0.00  0.00            
ATOM   2423  N   ILE A 305      67.053  31.391  93.140  0.00  0.00            
ATOM   2424  CA  ILE A 305      66.866  30.700  94.439  0.00  0.00            
ATOM   2425  CB  ILE A 305      66.728  31.779  95.635  0.00  0.00            
ATOM   2426  CG2 ILE A 305      65.299  32.455  95.524  0.00  0.00            
ATOM   2427  CG1 ILE A 305      67.108  31.195  97.009  0.00  0.00            
ATOM   2428  CD1 ILE A 305      66.847  32.186  98.153  0.00  0.00            
ATOM   2429  C   ILE A 305      65.976  29.383  94.372  0.00  0.00            
ATOM   2430  O   ILE A 305      65.450  28.991  95.398  0.00  0.00            
ATOM   2431  N   LEU A 306      65.905  28.886  93.151  0.00  0.00            
ATOM   2432  CA  LEU A 306      65.027  27.809  92.702  0.00  0.00            
ATOM   2433  CB  LEU A 306      63.882  28.474  92.009  0.00  0.00            
ATOM   2434  CG  LEU A 306      63.069  29.499  92.834  0.00  0.00            
ATOM   2435  CD1 LEU A 306      62.083  30.200  91.857  0.00  0.00            
ATOM   2436  CD2 LEU A 306      62.255  28.857  93.941  0.00  0.00            
ATOM   2437  C   LEU A 306      65.742  26.791  91.833  0.00  0.00            
ATOM   2438  O   LEU A 306      66.449  27.222  90.933  0.00  0.00            
ATOM   2439  N   ARG A 307      65.673  25.467  92.182  0.00  0.00            
ATOM   2440  CA  ARG A 307      66.441  24.334  91.570  0.00  0.00            
ATOM   2441  CB  ARG A 307      67.933  24.572  91.997  0.00  0.00            
ATOM   2442  CG  ARG A 307      68.795  23.355  91.981  0.00  0.00            
ATOM   2443  CD  ARG A 307      70.285  23.717  92.248  0.00  0.00            
ATOM   2444  NE  ARG A 307      70.848  24.227  91.022  0.00  0.00            
ATOM   2445  CZ  ARG A 307      71.797  25.143  90.853  0.00  0.00            
ATOM   2446  NH1 ARG A 307      72.435  25.661  91.837  0.00  0.00            
ATOM   2447  NH2 ARG A 307      72.222  25.480  89.662  0.00  0.00            
ATOM   2448  C   ARG A 307      65.898  22.964  92.041  0.00  0.00            
ATOM   2449  O   ARG A 307      65.573  22.844  93.237  0.00  0.00            
ATOM   2450  N   VAL A 308      65.784  22.010  91.113  0.00  0.00            
ATOM   2451  CA  VAL A 308      64.990  20.706  91.281  0.00  0.00            
ATOM   2452  CB  VAL A 308      65.791  19.711  92.226  0.00  0.00            
ATOM   2453  CG1 VAL A 308      65.248  18.303  92.182  0.00  0.00            
ATOM   2454  CG2 VAL A 308      67.335  19.533  92.093  0.00  0.00            
ATOM   2455  C   VAL A 308      63.534  20.948  91.656  0.00  0.00            
ATOM   2456  O   VAL A 308      63.126  21.977  92.124  0.00  0.00            
ATOM   2457  N   ASN A 309      62.787  20.004  91.172  0.00  0.00            
ATOM   2458  CA  ASN A 309      61.299  20.108  91.062  0.00  0.00            
ATOM   2459  CB  ASN A 309      60.690  19.836  92.424  0.00  0.00            
ATOM   2460  CG  ASN A 309      61.377  18.670  93.089  0.00  0.00            
ATOM   2461  OD1 ASN A 309      61.289  17.598  92.557  0.00  0.00            
ATOM   2462  ND2 ASN A 309      61.929  18.818  94.248  0.00  0.00            
ATOM   2463  C   ASN A 309      60.640  21.344  90.310  0.00  0.00            
ATOM   2464  O   ASN A 309      59.389  21.328  90.221  0.00  0.00            
ATOM   2465  N   THR A 310      61.347  22.320  89.840  0.00  0.00            
ATOM   2466  CA  THR A 310      60.767  23.614  89.431  0.00  0.00            
ATOM   2467  CB  THR A 310      61.788  24.662  88.880  0.00  0.00            
ATOM   2468  CG2 THR A 310      62.586  25.196  90.093  0.00  0.00            
ATOM   2469  OG1 THR A 310      62.770  24.181  87.938  0.00  0.00            
ATOM   2470  C   THR A 310      59.628  23.599  88.404  0.00  0.00            
ATOM   2471  O   THR A 310      58.694  24.338  88.487  0.00  0.00            
ATOM   2472  N   GLU A 311      59.697  22.621  87.485  0.00  0.00            
ATOM   2473  CA  GLU A 311      58.759  22.287  86.356  0.00  0.00            
ATOM   2474  CB  GLU A 311      59.360  21.111  85.535  0.00  0.00            
ATOM   2475  CG  GLU A 311      59.721  19.823  86.323  0.00  0.00            
ATOM   2476  CD  GLU A 311      61.129  19.795  86.925  0.00  0.00            
ATOM   2477  OE1 GLU A 311      61.875  20.805  86.989  0.00  0.00            
ATOM   2478  OE2 GLU A 311      61.522  18.641  87.349  0.00  0.00            
ATOM   2479  C   GLU A 311      57.404  21.782  86.896  0.00  0.00            
ATOM   2480  O   GLU A 311      56.483  21.645  86.142  0.00  0.00            
ATOM   2481  N   ILE A 312      57.260  21.577  88.181  0.00  0.00            
ATOM   2482  CA  ILE A 312      55.981  21.405  88.824  0.00  0.00            
ATOM   2483  CB  ILE A 312      55.764  19.886  89.069  0.00  0.00            
ATOM   2484  CG2 ILE A 312      56.751  19.349  90.184  0.00  0.00            
ATOM   2485  CG1 ILE A 312      54.315  19.601  89.700  0.00  0.00            
ATOM   2486  CD1 ILE A 312      53.198  19.911  88.770  0.00  0.00            
ATOM   2487  C   ILE A 312      55.817  22.328  90.034  0.00  0.00            
ATOM   2488  O   ILE A 312      54.764  22.919  90.259  0.00  0.00            
ATOM   2489  N   THR A 313      56.853  22.667  90.757  0.00  0.00            
ATOM   2490  CA  THR A 313      56.674  23.368  92.012  0.00  0.00            
ATOM   2491  CB  THR A 313      56.479  22.524  93.255  0.00  0.00            
ATOM   2492  CG2 THR A 313      55.136  21.832  93.293  0.00  0.00            
ATOM   2493  OG1 THR A 313      57.430  21.467  93.409  0.00  0.00            
ATOM   2494  C   THR A 313      57.881  24.312  92.214  0.00  0.00            
ATOM   2495  O   THR A 313      59.002  23.939  92.551  0.00  0.00            
ATOM   2496  N   LYS A 314      57.632  25.557  91.791  0.00  0.00            
ATOM   2497  CA  LYS A 314      58.436  26.771  91.848  0.00  0.00            
ATOM   2498  CB  LYS A 314      58.699  27.267  90.413  0.00  0.00            
ATOM   2499  CG  LYS A 314      57.511  27.232  89.399  0.00  0.00            
ATOM   2500  CD  LYS A 314      57.866  27.444  87.917  0.00  0.00            
ATOM   2501  CE  LYS A 314      56.677  26.999  87.030  0.00  0.00            
ATOM   2502  NZ  LYS A 314      57.000  27.173  85.634  0.00  0.00            
ATOM   2503  C   LYS A 314      57.648  27.915  92.508  0.00  0.00            
ATOM   2504  O   LYS A 314      56.388  27.950  92.594  0.00  0.00            
ATOM   2505  N   ALA A 315      58.445  28.791  93.120  0.00  0.00            
ATOM   2506  CA  ALA A 315      57.979  30.057  93.756  0.00  0.00            
ATOM   2507  CB  ALA A 315      58.213  29.907  95.258  0.00  0.00            
ATOM   2508  C   ALA A 315      58.762  31.214  93.063  0.00  0.00            
ATOM   2509  O   ALA A 315      59.529  31.872  93.695  0.00  0.00            
ATOM   2510  N   PRO A 316      58.437  31.523  91.769  0.00  0.00            
ATOM   2511  CD  PRO A 316      57.343  30.948  91.002  0.00  0.00            
ATOM   2512  CG  PRO A 316      57.669  31.247  89.580  0.00  0.00            
ATOM   2513  CB  PRO A 316      58.421  32.564  89.621  0.00  0.00            
ATOM   2514  CA  PRO A 316      59.273  32.288  90.889  0.00  0.00            
ATOM   2515  C   PRO A 316      59.993  33.613  91.415  0.00  0.00            
ATOM   2516  O   PRO A 316      61.074  33.943  90.913  0.00  0.00            
ATOM   2517  N   LEU A 317      59.382  34.434  92.265  0.00  0.00            
ATOM   2518  CA  LEU A 317      60.068  35.562  92.907  0.00  0.00            
ATOM   2519  CB  LEU A 317      59.500  36.866  92.213  0.00  0.00            
ATOM   2520  CG  LEU A 317      60.027  38.238  92.583  0.00  0.00            
ATOM   2521  CD1 LEU A 317      61.576  38.326  92.342  0.00  0.00            
ATOM   2522  CD2 LEU A 317      59.259  39.326  91.811  0.00  0.00            
ATOM   2523  C   LEU A 317      59.942  35.582  94.405  0.00  0.00            
ATOM   2524  O   LEU A 317      60.714  36.198  95.095  0.00  0.00            
ATOM   2525  N   SER A 318      58.954  34.887  95.026  0.00  0.00            
ATOM   2526  CA  SER A 318      58.624  35.116  96.434  0.00  0.00            
ATOM   2527  CB  SER A 318      57.400  34.350  96.843  0.00  0.00            
ATOM   2528  OG  SER A 318      57.310  32.986  96.434  0.00  0.00            
ATOM   2529  C   SER A 318      59.765  34.736  97.399  0.00  0.00            
ATOM   2530  O   SER A 318      60.066  35.538  98.247  0.00  0.00            
ATOM   2531  N   ALA A 319      60.418  33.571  97.232  0.00  0.00            
ATOM   2532  CA  ALA A 319      61.578  33.140  97.940  0.00  0.00            
ATOM   2533  CB  ALA A 319      62.016  31.751  97.497  0.00  0.00            
ATOM   2534  C   ALA A 319      62.665  34.206  97.851  0.00  0.00            
ATOM   2535  O   ALA A 319      63.326  34.573  98.795  0.00  0.00            
ATOM   2536  N   SER A 320      62.803  34.748  96.645  0.00  0.00            
ATOM   2537  CA  SER A 320      63.815  35.802  96.307  0.00  0.00            
ATOM   2538  CB  SER A 320      63.951  36.183  94.820  0.00  0.00            
ATOM   2539  OG  SER A 320      64.800  37.208  94.561  0.00  0.00            
ATOM   2540  C   SER A 320      63.590  37.070  97.134  0.00  0.00            
ATOM   2541  O   SER A 320      64.583  37.620  97.582  0.00  0.00            
ATOM   2542  N   MET A 321      62.300  37.447  97.351  0.00  0.00            
ATOM   2543  CA  MET A 321      61.945  38.602  98.184  0.00  0.00            
ATOM   2544  CB  MET A 321      60.486  38.922  97.918  0.00  0.00            
ATOM   2545  CG  MET A 321      60.345  39.520  96.520  0.00  0.00            
ATOM   2546  SD  MET A 321      60.907  41.309  96.511  0.00  0.00            
ATOM   2547  CE  MET A 321      60.390  41.779  94.868  0.00  0.00            
ATOM   2548  C   MET A 321      62.089  38.362  99.685  0.00  0.00            
ATOM   2549  O   MET A 321      62.622  39.189 100.453  0.00  0.00            
ATOM   2550  N   ILE A 322      61.932  37.108 100.086  0.00  0.00            
ATOM   2551  CA  ILE A 322      62.076  36.549 101.472  0.00  0.00            
ATOM   2552  CB  ILE A 322      61.412  35.193 101.564  0.00  0.00            
ATOM   2553  CG2 ILE A 322      61.869  34.450 102.884  0.00  0.00            
ATOM   2554  CG1 ILE A 322      59.882  35.359 101.568  0.00  0.00            
ATOM   2555  CD1 ILE A 322      59.105  34.024 101.498  0.00  0.00            
ATOM   2556  C   ILE A 322      63.567  36.585 101.843  0.00  0.00            
ATOM   2557  O   ILE A 322      63.879  36.820 102.977  0.00  0.00            
ATOM   2558  N   LYS A 323      64.519  36.299 100.963  0.00  0.00            
ATOM   2559  CA  LYS A 323      65.958  36.380 101.194  0.00  0.00            
ATOM   2560  CB  LYS A 323      66.677  35.697  99.956  0.00  0.00            
ATOM   2561  CG  LYS A 323      68.129  35.501 100.027  0.00  0.00            
ATOM   2562  CD  LYS A 323      68.639  34.568 101.148  0.00  0.00            
ATOM   2563  CE  LYS A 323      70.112  34.307 101.322  0.00  0.00            
ATOM   2564  NZ  LYS A 323      70.871  35.524 101.739  0.00  0.00            
ATOM   2565  C   LYS A 323      66.409  37.840 101.244  0.00  0.00            
ATOM   2566  O   LYS A 323      67.126  38.163 102.172  0.00  0.00            
ATOM   2567  N   ARG A 324      65.930  38.747 100.401  0.00  0.00            
ATOM   2568  CA  ARG A 324      66.135  40.214 100.537  0.00  0.00            
ATOM   2569  CB  ARG A 324      65.369  40.984  99.481  0.00  0.00            
ATOM   2570  CG  ARG A 324      65.877  40.704  97.989  0.00  0.00            
ATOM   2571  CD  ARG A 324      64.972  41.084  96.853  0.00  0.00            
ATOM   2572  NE  ARG A 324      64.605  42.556  97.008  0.00  0.00            
ATOM   2573  CZ  ARG A 324      64.159  43.350  96.101  0.00  0.00            
ATOM   2574  NH1 ARG A 324      63.661  42.889  94.999  0.00  0.00            
ATOM   2575  NH2 ARG A 324      64.121  44.687  96.238  0.00  0.00            
ATOM   2576  C   ARG A 324      65.709  40.690 101.932  0.00  0.00            
ATOM   2577  O   ARG A 324      66.463  41.422 102.626  0.00  0.00            
ATOM   2578  N   TYR A 325      64.571  40.233 102.452  0.00  0.00            
ATOM   2579  CA  TYR A 325      64.076  40.629 103.751  0.00  0.00            
ATOM   2580  CB  TYR A 325      62.648  40.119 103.867  0.00  0.00            
ATOM   2581  CG  TYR A 325      61.913  40.782 105.001  0.00  0.00            
ATOM   2582  CD1 TYR A 325      60.910  41.767 104.624  0.00  0.00            
ATOM   2583  CE1 TYR A 325      60.227  42.575 105.563  0.00  0.00            
ATOM   2584  CZ  TYR A 325      60.565  42.237 106.895  0.00  0.00            
ATOM   2585  OH  TYR A 325      60.076  43.074 107.801  0.00  0.00            
ATOM   2586  CE2 TYR A 325      61.395  41.202 107.320  0.00  0.00            
ATOM   2587  CD2 TYR A 325      62.094  40.420 106.374  0.00  0.00            
ATOM   2588  C   TYR A 325      64.964  40.094 104.888  0.00  0.00            
ATOM   2589  O   TYR A 325      65.187  40.874 105.843  0.00  0.00            
ATOM   2590  N   ASP A 326      65.405  38.857 104.765  0.00  0.00            
ATOM   2591  CA  ASP A 326      66.274  38.096 105.686  0.00  0.00            
ATOM   2592  CB  ASP A 326      66.510  36.663 105.246  0.00  0.00            
ATOM   2593  CG  ASP A 326      67.236  35.834 106.253  0.00  0.00            
ATOM   2594  OD1 ASP A 326      66.637  35.324 107.276  0.00  0.00            
ATOM   2595  OD2 ASP A 326      68.442  35.553 106.090  0.00  0.00            
ATOM   2596  C   ASP A 326      67.683  38.723 105.927  0.00  0.00            
ATOM   2597  O   ASP A 326      68.137  38.879 107.060  0.00  0.00            
ATOM   2598  N   GLU A 327      68.317  39.124 104.839  0.00  0.00            
ATOM   2599  CA  GLU A 327      69.490  39.993 104.771  0.00  0.00            
ATOM   2600  CB  GLU A 327      70.089  40.021 103.332  0.00  0.00            
ATOM   2601  CG  GLU A 327      70.775  38.806 102.698  0.00  0.00            
ATOM   2602  CD  GLU A 327      71.197  39.026 101.178  0.00  0.00            
ATOM   2603  OE1 GLU A 327      71.466  40.224 100.765  0.00  0.00            
ATOM   2604  OE2 GLU A 327      71.028  38.030 100.386  0.00  0.00            
ATOM   2605  C   GLU A 327      69.302  41.388 105.295  0.00  0.00            
ATOM   2606  O   GLU A 327      70.165  41.792 106.100  0.00  0.00            
ATOM   2607  N   HIE A 328      68.219  42.179 104.957  0.00  0.00            
ATOM   2608  CA  HIE A 328      67.941  43.515 105.512  0.00  0.00            
ATOM   2609  CB  HIE A 328      66.640  44.046 104.813  0.00  0.00            
ATOM   2610  CG  HIE A 328      66.238  45.484 104.995  0.00  0.00            
ATOM   2611  ND1 HIE A 328      65.556  46.194 104.015  0.00  0.00            
ATOM   2612  CE1 HIE A 328      65.423  47.424 104.489  0.00  0.00            
ATOM   2613  NE2 HIE A 328      65.849  47.483 105.753  0.00  0.00            
ATOM   2614  CD2 HIE A 328      66.435  46.295 106.071  0.00  0.00            
ATOM   2615  C   HIE A 328      67.843  43.487 107.055  0.00  0.00            
ATOM   2616  O   HIE A 328      68.422  44.285 107.747  0.00  0.00            
ATOM   2617  N   HIE A 329      67.234  42.473 107.641  0.00  0.00            
ATOM   2618  CA  HIE A 329      67.148  42.220 109.064  0.00  0.00            
ATOM   2619  CB  HIE A 329      66.378  40.915 109.281  0.00  0.00            
ATOM   2620  CG  HIE A 329      65.504  40.815 110.489  0.00  0.00            
ATOM   2621  ND1 HIE A 329      66.054  40.253 111.602  0.00  0.00            
ATOM   2622  CE1 HIE A 329      64.956  40.093 112.393  0.00  0.00            
ATOM   2623  NE2 HIE A 329      63.848  40.513 111.843  0.00  0.00            
ATOM   2624  CD2 HIE A 329      64.172  40.880 110.566  0.00  0.00            
ATOM   2625  C   HIE A 329      68.537  42.260 109.808  0.00  0.00            
ATOM   2626  O   HIE A 329      68.683  42.832 110.876  0.00  0.00            
ATOM   2627  N   GLN A 330      69.570  41.603 109.237  0.00  0.00            
ATOM   2628  CA  GLN A 330      70.966  41.660 109.776  0.00  0.00            
ATOM   2629  CB  GLN A 330      71.858  40.502 109.238  0.00  0.00            
ATOM   2630  CG  GLN A 330      71.212  39.090 109.321  0.00  0.00            
ATOM   2631  CD  GLN A 330      70.729  38.779 110.713  0.00  0.00            
ATOM   2632  OE1 GLN A 330      71.353  39.296 111.707  0.00  0.00            
ATOM   2633  NE2 GLN A 330      69.679  38.019 110.933  0.00  0.00            
ATOM   2634  C   GLN A 330      71.680  42.939 109.533  0.00  0.00            
ATOM   2635  O   GLN A 330      72.265  43.571 110.471  0.00  0.00            
ATOM   2636  N   ASP A 331      71.676  43.453 108.296  0.00  0.00            
ATOM   2637  CA  ASP A 331      72.267  44.739 107.925  0.00  0.00            
ATOM   2638  CB  ASP A 331      72.090  44.870 106.375  0.00  0.00            
ATOM   2639  CG  ASP A 331      72.788  43.723 105.635  0.00  0.00            
ATOM   2640  OD1 ASP A 331      73.704  43.025 106.178  0.00  0.00            
ATOM   2641  OD2 ASP A 331      72.501  43.578 104.440  0.00  0.00            
ATOM   2642  C   ASP A 331      71.602  45.931 108.732  0.00  0.00            
ATOM   2643  O   ASP A 331      72.368  46.871 109.071  0.00  0.00            
ATOM   2644  N   LEU A 332      70.327  45.884 109.099  0.00  0.00            
ATOM   2645  CA  LEU A 332      69.699  46.795 110.068  0.00  0.00            
ATOM   2646  CB  LEU A 332      68.142  46.771 109.994  0.00  0.00            
ATOM   2647  CG  LEU A 332      67.401  47.888 110.784  0.00  0.00            
ATOM   2648  CD1 LEU A 332      67.674  49.288 110.465  0.00  0.00            
ATOM   2649  CD2 LEU A 332      65.935  47.547 110.590  0.00  0.00            
ATOM   2650  C   LEU A 332      70.202  46.725 111.452  0.00  0.00            
ATOM   2651  O   LEU A 332      70.543  47.751 112.026  0.00  0.00            
ATOM   2652  N   THR A 333      70.318  45.539 112.000  0.00  0.00            
ATOM   2653  CA  THR A 333      70.708  45.283 113.391  0.00  0.00            
ATOM   2654  CB  THR A 333      70.373  43.795 113.781  0.00  0.00            
ATOM   2655  CG2 THR A 333      70.473  43.489 115.301  0.00  0.00            
ATOM   2656  OG1 THR A 333      69.019  43.479 113.456  0.00  0.00            
ATOM   2657  C   THR A 333      72.221  45.396 113.581  0.00  0.00            
ATOM   2658  O   THR A 333      72.662  45.829 114.699  0.00  0.00            
ATOM   2659  N   LEU A 334      73.021  45.108 112.548  0.00  0.00            
ATOM   2660  CA  LEU A 334      74.538  45.238 112.598  0.00  0.00            
ATOM   2661  CB  LEU A 334      75.225  44.132 111.618  0.00  0.00            
ATOM   2662  CG  LEU A 334      76.669  44.442 111.359  0.00  0.00            
ATOM   2663  CD1 LEU A 334      77.517  44.241 112.656  0.00  0.00            
ATOM   2664  CD2 LEU A 334      77.212  43.432 110.241  0.00  0.00            
ATOM   2665  C   LEU A 334      75.043  46.685 112.395  0.00  0.00            
ATOM   2666  O   LEU A 334      75.956  47.074 113.049  0.00  0.00            
ATOM   2667  N   LEU A 335      74.361  47.398 111.548  0.00  0.00            
ATOM   2668  CA  LEU A 335      74.660  48.823 111.470  0.00  0.00            
ATOM   2669  CB  LEU A 335      73.945  49.457 110.252  0.00  0.00            
ATOM   2670  CG  LEU A 335      74.393  50.887 109.947  0.00  0.00            
ATOM   2671  CD1 LEU A 335      75.892  50.927 109.577  0.00  0.00            
ATOM   2672  CD2 LEU A 335      73.446  51.462 108.841  0.00  0.00            
ATOM   2673  C   LEU A 335      74.287  49.533 112.788  0.00  0.00            
ATOM   2674  O   LEU A 335      75.112  50.238 113.360  0.00  0.00            
ATOM   2675  N   LYS A 336      73.145  49.304 113.387  0.00  0.00            
ATOM   2676  CA  LYS A 336      72.804  49.610 114.807  0.00  0.00            
ATOM   2677  CB  LYS A 336      71.514  48.946 115.190  0.00  0.00            
ATOM   2678  CG  LYS A 336      70.360  49.761 114.547  0.00  0.00            
ATOM   2679  CD  LYS A 336      69.063  49.153 115.044  0.00  0.00            
ATOM   2680  CE  LYS A 336      67.814  49.842 114.444  0.00  0.00            
ATOM   2681  NZ  LYS A 336      66.569  49.355 115.076  0.00  0.00            
ATOM   2682  C   LYS A 336      73.852  49.267 115.863  0.00  0.00            
ATOM   2683  O   LYS A 336      74.061  49.970 116.834  0.00  0.00            
ATOM   2684  N   ALA A 337      74.561  48.202 115.504  0.00  0.00            
ATOM   2685  CA  ALA A 337      75.591  47.603 116.360  0.00  0.00            
ATOM   2686  CB  ALA A 337      75.805  46.097 116.098  0.00  0.00            
ATOM   2687  C   ALA A 337      76.850  48.461 116.226  0.00  0.00            
ATOM   2688  O   ALA A 337      77.078  49.211 117.140  0.00  0.00            
ATOM   2689  N   LEU A 338      77.483  48.530 115.010  0.00  0.00            
ATOM   2690  CA  LEU A 338      78.665  49.297 114.713  0.00  0.00            
ATOM   2691  CB  LEU A 338      78.811  49.331 113.148  0.00  0.00            
ATOM   2692  CG  LEU A 338      79.112  48.006 112.454  0.00  0.00            
ATOM   2693  CD1 LEU A 338      79.208  48.255 110.927  0.00  0.00            
ATOM   2694  CD2 LEU A 338      80.292  47.265 113.024  0.00  0.00            
ATOM   2695  C   LEU A 338      78.566  50.779 115.160  0.00  0.00            
ATOM   2696  O   LEU A 338      79.443  51.443 115.770  0.00  0.00            
ATOM   2697  N   VAL A 339      77.378  51.315 114.927  0.00  0.00            
ATOM   2698  CA  VAL A 339      77.018  52.740 115.190  0.00  0.00            
ATOM   2699  CB  VAL A 339      75.703  53.232 114.470  0.00  0.00            
ATOM   2700  CG1 VAL A 339      75.405  54.754 114.713  0.00  0.00            
ATOM   2701  CG2 VAL A 339      75.846  53.087 112.909  0.00  0.00            
ATOM   2702  C   VAL A 339      77.034  52.976 116.701  0.00  0.00            
ATOM   2703  O   VAL A 339      77.752  53.849 117.167  0.00  0.00            
ATOM   2704  N   ARG A 340      76.483  52.179 117.601  0.00  0.00            
ATOM   2705  CA  ARG A 340      76.650  52.282 119.133  0.00  0.00            
ATOM   2706  CB  ARG A 340      75.719  51.165 119.741  0.00  0.00            
ATOM   2707  CG  ARG A 340      74.267  51.706 120.063  0.00  0.00            
ATOM   2708  CD  ARG A 340      73.338  50.585 120.483  0.00  0.00            
ATOM   2709  NE  ARG A 340      71.918  50.911 120.176  0.00  0.00            
ATOM   2710  CZ  ARG A 340      71.157  51.673 120.892  0.00  0.00            
ATOM   2711  NH1 ARG A 340      71.533  52.233 122.057  0.00  0.00            
ATOM   2712  NH2 ARG A 340      69.947  51.891 120.556  0.00  0.00            
ATOM   2713  C   ARG A 340      78.104  52.139 119.557  0.00  0.00            
ATOM   2714  O   ARG A 340      78.592  52.881 120.402  0.00  0.00            
ATOM   2715  N   GLN A 341      78.776  51.031 119.103  0.00  0.00            
ATOM   2716  CA  GLN A 341      80.096  50.599 119.483  0.00  0.00            
ATOM   2717  CB  GLN A 341      80.350  49.199 119.020  0.00  0.00            
ATOM   2718  CG  GLN A 341      79.488  48.220 119.803  0.00  0.00            
ATOM   2719  CD  GLN A 341      79.244  46.858 119.123  0.00  0.00            
ATOM   2720  OE1 GLN A 341      80.067  46.365 118.353  0.00  0.00            
ATOM   2721  NE2 GLN A 341      78.219  46.137 119.365  0.00  0.00            
ATOM   2722  C   GLN A 341      81.143  51.651 119.048  0.00  0.00            
ATOM   2723  O   GLN A 341      82.271  51.662 119.617  0.00  0.00            
ATOM   2724  N   GLN A 342      80.887  52.617 118.134  0.00  0.00            
ATOM   2725  CA  GLN A 342      81.833  53.537 117.506  0.00  0.00            
ATOM   2726  CB  GLN A 342      82.204  53.011 116.099  0.00  0.00            
ATOM   2727  CG  GLN A 342      82.712  51.523 115.978  0.00  0.00            
ATOM   2728  CD  GLN A 342      83.079  51.167 114.588  0.00  0.00            
ATOM   2729  OE1 GLN A 342      83.962  51.752 113.995  0.00  0.00            
ATOM   2730  NE2 GLN A 342      82.326  50.328 113.921  0.00  0.00            
ATOM   2731  C   GLN A 342      81.426  55.012 117.235  0.00  0.00            
ATOM   2732  O   GLN A 342      82.223  56.009 117.434  0.00  0.00            
ATOM   2733  N   LEU A 343      80.215  55.261 116.811  0.00  0.00            
ATOM   2734  CA  LEU A 343      79.756  56.577 116.370  0.00  0.00            
ATOM   2735  CB  LEU A 343      79.546  56.451 114.843  0.00  0.00            
ATOM   2736  CG  LEU A 343      79.657  57.846 114.212  0.00  0.00            
ATOM   2737  CD1 LEU A 343      81.100  58.386 114.024  0.00  0.00            
ATOM   2738  CD2 LEU A 343      79.114  57.673 112.747  0.00  0.00            
ATOM   2739  C   LEU A 343      78.468  57.041 117.122  0.00  0.00            
ATOM   2740  O   LEU A 343      77.534  57.613 116.518  0.00  0.00            
ATOM   2741  N   PRO A 344      78.324  56.820 118.470  0.00  0.00            
ATOM   2742  CD  PRO A 344      79.353  56.326 119.389  0.00  0.00            
ATOM   2743  CG  PRO A 344      78.822  56.791 120.685  0.00  0.00            
ATOM   2744  CB  PRO A 344      77.306  56.574 120.538  0.00  0.00            
ATOM   2745  CA  PRO A 344      77.046  57.026 119.143  0.00  0.00            
ATOM   2746  C   PRO A 344      76.486  58.408 119.075  0.00  0.00            
ATOM   2747  O   PRO A 344      75.240  58.608 118.942  0.00  0.00            
ATOM   2748  N   GLU A 345      77.349  59.419 118.861  0.00  0.00            
ATOM   2749  CA  GLU A 345      77.050  60.822 118.589  0.00  0.00            
ATOM   2750  CB  GLU A 345      78.373  61.596 118.330  0.00  0.00            
ATOM   2751  CG  GLU A 345      78.263  63.111 118.415  0.00  0.00            
ATOM   2752  CD  GLU A 345      77.990  63.499 119.849  0.00  0.00            
ATOM   2753  OE1 GLU A 345      77.600  64.716 120.110  0.00  0.00            
ATOM   2754  OE2 GLU A 345      77.995  62.719 120.830  0.00  0.00            
ATOM   2755  C   GLU A 345      76.028  61.010 117.448  0.00  0.00            
ATOM   2756  O   GLU A 345      75.187  61.984 117.537  0.00  0.00            
ATOM   2757  N   LYS A 346      76.102  60.182 116.388  0.00  0.00            
ATOM   2758  CA  LYS A 346      75.301  60.253 115.140  0.00  0.00            
ATOM   2759  CB  LYS A 346      76.258  60.188 113.908  0.00  0.00            
ATOM   2760  CG  LYS A 346      77.153  61.435 113.710  0.00  0.00            
ATOM   2761  CD  LYS A 346      76.256  62.635 113.290  0.00  0.00            
ATOM   2762  CE  LYS A 346      77.113  63.841 112.788  0.00  0.00            
ATOM   2763  NZ  LYS A 346      76.255  64.924 112.279  0.00  0.00            
ATOM   2764  C   LYS A 346      74.210  59.196 115.084  0.00  0.00            
ATOM   2765  O   LYS A 346      73.546  59.211 114.055  0.00  0.00            
ATOM   2766  N   TYR A 347      73.966  58.421 116.181  0.00  0.00            
ATOM   2767  CA  TYR A 347      72.919  57.449 116.189  0.00  0.00            
ATOM   2768  CB  TYR A 347      72.958  56.701 117.560  0.00  0.00            
ATOM   2769  CG  TYR A 347      72.129  55.402 117.644  0.00  0.00            
ATOM   2770  CD1 TYR A 347      72.731  54.092 117.516  0.00  0.00            
ATOM   2771  CE1 TYR A 347      71.869  52.955 117.441  0.00  0.00            
ATOM   2772  CZ  TYR A 347      70.488  53.069 117.563  0.00  0.00            
ATOM   2773  OH  TYR A 347      69.793  51.908 117.557  0.00  0.00            
ATOM   2774  CE2 TYR A 347      69.935  54.339 117.827  0.00  0.00            
ATOM   2775  CD2 TYR A 347      70.719  55.491 117.788  0.00  0.00            
ATOM   2776  C   TYR A 347      71.513  57.882 115.826  0.00  0.00            
ATOM   2777  O   TYR A 347      70.800  57.062 115.221  0.00  0.00            
ATOM   2778  N   LYS A 348      71.055  59.094 116.135  0.00  0.00            
ATOM   2779  CA  LYS A 348      69.734  59.647 115.782  0.00  0.00            
ATOM   2780  CB  LYS A 348      69.233  60.603 116.773  0.00  0.00            
ATOM   2781  CG  LYS A 348      69.037  59.961 118.198  0.00  0.00            
ATOM   2782  CD  LYS A 348      68.886  61.173 119.190  0.00  0.00            
ATOM   2783  CE  LYS A 348      68.572  60.591 120.574  0.00  0.00            
ATOM   2784  NZ  LYS A 348      67.329  59.723 120.628  0.00  0.00            
ATOM   2785  C   LYS A 348      69.646  60.418 114.472  0.00  0.00            
ATOM   2786  O   LYS A 348      68.693  60.229 113.698  0.00  0.00            
ATOM   2787  N   GLU A 349      70.815  60.908 114.041  0.00  0.00            
ATOM   2788  CA  GLU A 349      70.966  61.241 112.616  0.00  0.00            
ATOM   2789  CB  GLU A 349      72.236  62.026 112.336  0.00  0.00            
ATOM   2790  CG  GLU A 349      72.291  63.442 112.915  0.00  0.00            
ATOM   2791  CD  GLU A 349      72.996  64.493 112.078  0.00  0.00            
ATOM   2792  OE1 GLU A 349      73.828  64.199 111.189  0.00  0.00            
ATOM   2793  OE2 GLU A 349      72.912  65.714 112.328  0.00  0.00            
ATOM   2794  C   GLU A 349      70.858  60.066 111.659  0.00  0.00            
ATOM   2795  O   GLU A 349      70.233  60.189 110.601  0.00  0.00            
ATOM   2796  N   ILE A 350      71.410  58.919 112.066  0.00  0.00            
ATOM   2797  CA  ILE A 350      71.401  57.781 111.126  0.00  0.00            
ATOM   2798  CB  ILE A 350      72.639  56.903 111.375  0.00  0.00            
ATOM   2799  CG2 ILE A 350      72.615  55.648 110.550  0.00  0.00            
ATOM   2800  CG1 ILE A 350      73.921  57.687 111.094  0.00  0.00            
ATOM   2801  CD1 ILE A 350      75.180  57.086 111.706  0.00  0.00            
ATOM   2802  C   ILE A 350      70.093  56.965 111.286  0.00  0.00            
ATOM   2803  O   ILE A 350      69.619  56.519 110.236  0.00  0.00            
ATOM   2804  N   PHE A 351      69.465  56.892 112.440  0.00  0.00            
ATOM   2805  CA  PHE A 351      68.328  55.964 112.685  0.00  0.00            
ATOM   2806  CB  PHE A 351      68.693  54.953 113.804  0.00  0.00            
ATOM   2807  CG  PHE A 351      69.654  53.874 113.423  0.00  0.00            
ATOM   2808  CD1 PHE A 351      69.301  53.017 112.377  0.00  0.00            
ATOM   2809  CE1 PHE A 351      70.168  52.138 111.778  0.00  0.00            
ATOM   2810  CZ  PHE A 351      71.464  52.021 112.341  0.00  0.00            
ATOM   2811  CE2 PHE A 351      71.862  52.893 113.357  0.00  0.00            
ATOM   2812  CD2 PHE A 351      70.917  53.762 113.926  0.00  0.00            
ATOM   2813  C   PHE A 351      66.943  56.639 112.904  0.00  0.00            
ATOM   2814  O   PHE A 351      65.916  56.015 113.026  0.00  0.00            
ATOM   2815  N   PHE A 352      66.862  57.969 112.909  0.00  0.00            
ATOM   2816  CA  PHE A 352      65.626  58.689 113.263  0.00  0.00            
ATOM   2817  CB  PHE A 352      65.756  58.940 114.799  0.00  0.00            
ATOM   2818  CG  PHE A 352      65.523  57.769 115.749  0.00  0.00            
ATOM   2819  CD1 PHE A 352      66.640  57.069 116.196  0.00  0.00            
ATOM   2820  CE1 PHE A 352      66.537  55.964 117.024  0.00  0.00            
ATOM   2821  CZ  PHE A 352      65.299  55.560 117.467  0.00  0.00            
ATOM   2822  CE2 PHE A 352      64.190  56.334 117.187  0.00  0.00            
ATOM   2823  CD2 PHE A 352      64.276  57.391 116.233  0.00  0.00            
ATOM   2824  C   PHE A 352      65.310  60.026 112.578  0.00  0.00            
ATOM   2825  O   PHE A 352      64.133  60.345 112.339  0.00  0.00            
ATOM   2826  N   ASP A 353      66.293  60.865 112.220  0.00  0.00            
ATOM   2827  CA  ASP A 353      66.213  62.218 111.601  0.00  0.00            
ATOM   2828  CB  ASP A 353      67.487  62.983 112.038  0.00  0.00            
ATOM   2829  CG  ASP A 353      67.748  64.380 111.449  0.00  0.00            
ATOM   2830  OD1 ASP A 353      66.887  64.957 110.760  0.00  0.00            
ATOM   2831  OD2 ASP A 353      68.858  64.911 111.491  0.00  0.00            
ATOM   2832  C   ASP A 353      66.126  62.123 110.076  0.00  0.00            
ATOM   2833  O   ASP A 353      66.943  61.440 109.449  0.00  0.00            
ATOM   2834  N   GLN A 354      65.182  62.856 109.456  0.00  0.00            
ATOM   2835  CA  GLN A 354      65.099  62.852 107.952  0.00  0.00            
ATOM   2836  CB  GLN A 354      63.636  63.248 107.574  0.00  0.00            
ATOM   2837  CG  GLN A 354      62.688  62.094 107.962  0.00  0.00            
ATOM   2838  CD  GLN A 354      61.314  62.173 107.331  0.00  0.00            
ATOM   2839  OE1 GLN A 354      60.932  63.105 106.660  0.00  0.00            
ATOM   2840  NE2 GLN A 354      60.538  61.102 107.409  0.00  0.00            
ATOM   2841  C   GLN A 354      66.088  63.776 107.171  0.00  0.00            
ATOM   2842  O   GLN A 354      66.103  63.715 105.924  0.00  0.00            
ATOM   2843  N   SER A 355      66.801  64.662 107.797  0.00  0.00            
ATOM   2844  CA  SER A 355      67.266  65.953 107.163  0.00  0.00            
ATOM   2845  CB  SER A 355      67.199  67.210 108.116  0.00  0.00            
ATOM   2846  OG  SER A 355      67.944  66.986 109.331  0.00  0.00            
ATOM   2847  C   SER A 355      68.570  65.898 106.436  0.00  0.00            
ATOM   2848  O   SER A 355      69.138  66.893 105.950  0.00  0.00            
ATOM   2849  N   LYS A 356      69.111  64.690 106.191  0.00  0.00            
ATOM   2850  CA  LYS A 356      70.335  64.472 105.570  0.00  0.00            
ATOM   2851  CB  LYS A 356      71.557  64.411 106.483  0.00  0.00            
ATOM   2852  CG  LYS A 356      71.776  65.548 107.504  0.00  0.00            
ATOM   2853  CD  LYS A 356      70.927  65.512 108.810  0.00  0.00            
ATOM   2854  CE  LYS A 356      71.201  66.820 109.544  0.00  0.00            
ATOM   2855  NZ  LYS A 356      70.737  66.868 110.991  0.00  0.00            
ATOM   2856  C   LYS A 356      70.322  63.278 104.677  0.00  0.00            
ATOM   2857  O   LYS A 356      71.327  63.030 104.070  0.00  0.00            
ATOM   2858  N   ASN A 357      69.125  62.643 104.449  0.00  0.00            
ATOM   2859  CA  ASN A 357      68.962  61.458 103.650  0.00  0.00            
ATOM   2860  CB  ASN A 357      69.336  61.639 102.165  0.00  0.00            
ATOM   2861  CG  ASN A 357      68.597  62.745 101.461  0.00  0.00            
ATOM   2862  OD1 ASN A 357      67.411  62.965 101.666  0.00  0.00            
ATOM   2863  ND2 ASN A 357      69.204  63.413 100.484  0.00  0.00            
ATOM   2864  C   ASN A 357      69.453  60.163 104.340  0.00  0.00            
ATOM   2865  O   ASN A 357      69.631  59.191 103.646  0.00  0.00            
ATOM   2866  N   GLY A 358      69.480  60.209 105.668  0.00  0.00            
ATOM   2867  CA  GLY A 358      69.711  59.006 106.567  0.00  0.00            
ATOM   2868  C   GLY A 358      68.507  58.085 106.727  0.00  0.00            
ATOM   2869  O   GLY A 358      67.460  58.372 106.212  0.00  0.00            
ATOM   2870  N   TYR A 359      68.660  56.895 107.338  0.00  0.00            
ATOM   2871  CA  TYR A 359      67.736  55.760 107.162  0.00  0.00            
ATOM   2872  CB  TYR A 359      68.177  54.575 108.067  0.00  0.00            
ATOM   2873  CG  TYR A 359      67.356  53.299 107.825  0.00  0.00            
ATOM   2874  CD1 TYR A 359      67.862  52.311 107.027  0.00  0.00            
ATOM   2875  CE1 TYR A 359      67.020  51.225 106.708  0.00  0.00            
ATOM   2876  CZ  TYR A 359      65.764  51.052 107.439  0.00  0.00            
ATOM   2877  OH  TYR A 359      64.853  50.009 107.225  0.00  0.00            
ATOM   2878  CE2 TYR A 359      65.413  51.952 108.479  0.00  0.00            
ATOM   2879  CD2 TYR A 359      66.211  53.057 108.653  0.00  0.00            
ATOM   2880  C   TYR A 359      66.225  56.094 107.396  0.00  0.00            
ATOM   2881  O   TYR A 359      65.406  55.647 106.615  0.00  0.00            
ATOM   2882  N   ALA A 360      65.834  56.804 108.495  0.00  0.00            
ATOM   2883  CA  ALA A 360      64.437  57.357 108.510  0.00  0.00            
ATOM   2884  CB  ALA A 360      64.300  58.179 109.742  0.00  0.00            
ATOM   2885  C   ALA A 360      64.044  58.321 107.364  0.00  0.00            
ATOM   2886  O   ALA A 360      62.871  58.339 106.937  0.00  0.00            
ATOM   2887  N   GLY A 361      64.961  59.127 106.827  0.00  0.00            
ATOM   2888  CA  GLY A 361      64.688  59.890 105.608  0.00  0.00            
ATOM   2889  C   GLY A 361      64.408  58.939 104.407  0.00  0.00            
ATOM   2890  O   GLY A 361      63.618  59.281 103.545  0.00  0.00            
ATOM   2891  N   TYR A 362      65.125  57.812 104.279  0.00  0.00            
ATOM   2892  CA  TYR A 362      64.814  56.790 103.262  0.00  0.00            
ATOM   2893  CB  TYR A 362      65.977  55.884 103.026  0.00  0.00            
ATOM   2894  CG  TYR A 362      65.707  54.788 101.904  0.00  0.00            
ATOM   2895  CD1 TYR A 362      65.774  55.098 100.482  0.00  0.00            
ATOM   2896  CE1 TYR A 362      65.564  54.107  99.517  0.00  0.00            
ATOM   2897  CZ  TYR A 362      65.350  52.782  99.942  0.00  0.00            
ATOM   2898  OH  TYR A 362      65.046  51.765  99.106  0.00  0.00            
ATOM   2899  CE2 TYR A 362      65.226  52.457 101.342  0.00  0.00            
ATOM   2900  CD2 TYR A 362      65.337  53.470 102.286  0.00  0.00            
ATOM   2901  C   TYR A 362      63.412  56.125 103.361  0.00  0.00            
ATOM   2902  O   TYR A 362      62.629  56.209 102.391  0.00  0.00            
ATOM   2903  N   ILE A 363      63.102  55.566 104.526  0.00  0.00            
ATOM   2904  CA  ILE A 363      61.910  54.732 104.764  0.00  0.00            
ATOM   2905  CB  ILE A 363      62.188  53.916 106.108  0.00  0.00            
ATOM   2906  CG2 ILE A 363      60.914  53.168 106.654  0.00  0.00            
ATOM   2907  CG1 ILE A 363      63.319  52.859 105.835  0.00  0.00            
ATOM   2908  CD1 ILE A 363      63.056  51.737 104.881  0.00  0.00            
ATOM   2909  C   ILE A 363      60.670  55.622 104.823  0.00  0.00            
ATOM   2910  O   ILE A 363      59.611  55.119 104.366  0.00  0.00            
ATOM   2911  N   ASP A 364      60.688  56.820 105.448  0.00  0.00            
ATOM   2912  CA  ASP A 364      59.530  57.729 105.628  0.00  0.00            
ATOM   2913  CB  ASP A 364      59.361  57.969 107.166  0.00  0.00            
ATOM   2914  CG  ASP A 364      58.830  56.716 107.921  0.00  0.00            
ATOM   2915  OD1 ASP A 364      58.732  56.706 109.161  0.00  0.00            
ATOM   2916  OD2 ASP A 364      58.316  55.741 107.275  0.00  0.00            
ATOM   2917  C   ASP A 364      59.622  59.003 104.782  0.00  0.00            
ATOM   2918  O   ASP A 364      58.573  59.629 104.419  0.00  0.00            
ATOM   2919  N   GLY A 365      60.823  59.533 104.532  0.00  0.00            
ATOM   2920  CA  GLY A 365      61.055  60.857 103.927  0.00  0.00            
ATOM   2921  C   GLY A 365      60.973  60.869 102.404  0.00  0.00            
ATOM   2922  O   GLY A 365      61.286  61.962 101.912  0.00  0.00            
ATOM   2923  N   GLY A 366      60.680  59.787 101.717  0.00  0.00            
ATOM   2924  CA  GLY A 366      60.509  59.755 100.266  0.00  0.00            
ATOM   2925  C   GLY A 366      61.777  59.969  99.488  0.00  0.00            
ATOM   2926  O   GLY A 366      61.706  60.142  98.227  0.00  0.00            
ATOM   2927  N   ALA A 367      62.946  60.028 100.153  0.00  0.00            
ATOM   2928  CA  ALA A 367      64.289  60.148  99.605  0.00  0.00            
ATOM   2929  CB  ALA A 367      65.363  60.359 100.712  0.00  0.00            
ATOM   2930  C   ALA A 367      64.766  58.961  98.673  0.00  0.00            
ATOM   2931  O   ALA A 367      64.320  57.825  98.818  0.00  0.00            
ATOM   2932  N   SER A 368      65.591  59.274  97.624  0.00  0.00            
ATOM   2933  CA  SER A 368      66.133  58.266  96.681  0.00  0.00            
ATOM   2934  CB  SER A 368      67.069  58.997  95.598  0.00  0.00            
ATOM   2935  OG  SER A 368      67.527  58.075  94.632  0.00  0.00            
ATOM   2936  C   SER A 368      66.959  57.167  97.392  0.00  0.00            
ATOM   2937  O   SER A 368      67.688  57.534  98.345  0.00  0.00            
ATOM   2938  N   GLN A 369      67.052  55.918  96.932  0.00  0.00            
ATOM   2939  CA  GLN A 369      68.125  54.979  97.259  0.00  0.00            
ATOM   2940  CB  GLN A 369      67.972  53.753  96.292  0.00  0.00            
ATOM   2941  CG  GLN A 369      69.078  52.786  96.513  0.00  0.00            
ATOM   2942  CD  GLN A 369      68.890  51.446  95.816  0.00  0.00            
ATOM   2943  OE1 GLN A 369      67.995  51.261  95.108  0.00  0.00            
ATOM   2944  NE2 GLN A 369      69.861  50.523  95.861  0.00  0.00            
ATOM   2945  C   GLN A 369      69.476  55.578  97.051  0.00  0.00            
ATOM   2946  O   GLN A 369      70.392  55.565  97.913  0.00  0.00            
ATOM   2947  N   GLU A 370      69.678  56.316  95.958  0.00  0.00            
ATOM   2948  CA  GLU A 370      70.941  56.987  95.559  0.00  0.00            
ATOM   2949  CB  GLU A 370      70.803  57.668  94.152  0.00  0.00            
ATOM   2950  CG  GLU A 370      70.348  56.749  93.031  0.00  0.00            
ATOM   2951  CD  GLU A 370      71.238  55.568  92.729  0.00  0.00            
ATOM   2952  OE1 GLU A 370      72.431  55.631  93.068  0.00  0.00            
ATOM   2953  OE2 GLU A 370      70.837  54.547  92.117  0.00  0.00            
ATOM   2954  C   GLU A 370      71.430  58.019  96.584  0.00  0.00            
ATOM   2955  O   GLU A 370      72.624  58.065  96.933  0.00  0.00            
ATOM   2956  N   GLU A 371      70.477  58.698  97.245  0.00  0.00            
ATOM   2957  CA  GLU A 371      70.654  59.797  98.199  0.00  0.00            
ATOM   2958  CB  GLU A 371      69.511  60.837  97.991  0.00  0.00            
ATOM   2959  CG  GLU A 371      69.602  61.707  96.705  0.00  0.00            
ATOM   2960  CD  GLU A 371      70.831  62.639  96.782  0.00  0.00            
ATOM   2961  OE1 GLU A 371      71.222  63.071  97.938  0.00  0.00            
ATOM   2962  OE2 GLU A 371      71.330  63.053  95.715  0.00  0.00            
ATOM   2963  C   GLU A 371      70.787  59.289  99.582  0.00  0.00            
ATOM   2964  O   GLU A 371      71.569  59.856 100.423  0.00  0.00            
ATOM   2965  N   PHE A 372      70.109  58.182  99.862  0.00  0.00            
ATOM   2966  CA  PHE A 372      70.440  57.380 101.042  0.00  0.00            
ATOM   2967  CB  PHE A 372      69.389  56.255 101.050  0.00  0.00            
ATOM   2968  CG  PHE A 372      69.690  55.307 102.099  0.00  0.00            
ATOM   2969  CD1 PHE A 372      70.205  55.677 103.402  0.00  0.00            
ATOM   2970  CE1 PHE A 372      70.456  54.773 104.454  0.00  0.00            
ATOM   2971  CZ  PHE A 372      70.175  53.408 104.192  0.00  0.00            
ATOM   2972  CE2 PHE A 372      69.583  53.091 102.976  0.00  0.00            
ATOM   2973  CD2 PHE A 372      69.297  53.999 101.925  0.00  0.00            
ATOM   2974  C   PHE A 372      71.861  56.856 100.992  0.00  0.00            
ATOM   2975  O   PHE A 372      72.668  56.972 101.965  0.00  0.00            
ATOM   2976  N   TYR A 373      72.305  56.290  99.853  0.00  0.00            
ATOM   2977  CA  TYR A 373      73.715  55.933  99.718  0.00  0.00            
ATOM   2978  CB  TYR A 373      73.963  54.983  98.505  0.00  0.00            
ATOM   2979  CG  TYR A 373      73.198  53.677  98.493  0.00  0.00            
ATOM   2980  CD1 TYR A 373      72.876  53.015  99.668  0.00  0.00            
ATOM   2981  CE1 TYR A 373      72.230  51.756  99.588  0.00  0.00            
ATOM   2982  CZ  TYR A 373      71.970  51.127  98.359  0.00  0.00            
ATOM   2983  OH  TYR A 373      71.223  50.024  98.314  0.00  0.00            
ATOM   2984  CE2 TYR A 373      72.402  51.753  97.196  0.00  0.00            
ATOM   2985  CD2 TYR A 373      72.970  53.016  97.253  0.00  0.00            
ATOM   2986  C   TYR A 373      74.697  57.132  99.722  0.00  0.00            
ATOM   2987  O   TYR A 373      75.672  57.067 100.486  0.00  0.00            
ATOM   2988  N   LYS A 374      74.337  58.272  99.189  0.00  0.00            
ATOM   2989  CA  LYS A 374      75.117  59.548  99.357  0.00  0.00            
ATOM   2990  CB  LYS A 374      74.513  60.620  98.421  0.00  0.00            
ATOM   2991  CG  LYS A 374      75.302  61.882  98.459  0.00  0.00            
ATOM   2992  CD  LYS A 374      74.843  63.124  97.660  0.00  0.00            
ATOM   2993  CE  LYS A 374      74.723  62.780  96.181  0.00  0.00            
ATOM   2994  NZ  LYS A 374      74.573  63.978  95.326  0.00  0.00            
ATOM   2995  C   LYS A 374      75.307  59.982 100.816  0.00  0.00            
ATOM   2996  O   LYS A 374      76.465  60.405 101.173  0.00  0.00            
ATOM   2997  N   PHE A 375      74.264  59.825 101.652  0.00  0.00            
ATOM   2998  CA  PHE A 375      74.361  60.041 103.100  0.00  0.00            
ATOM   2999  CB  PHE A 375      72.974  60.122 103.727  0.00  0.00            
ATOM   3000  CG  PHE A 375      73.071  60.170 105.235  0.00  0.00            
ATOM   3001  CD1 PHE A 375      72.769  59.012 106.023  0.00  0.00            
ATOM   3002  CE1 PHE A 375      72.672  59.017 107.382  0.00  0.00            
ATOM   3003  CZ  PHE A 375      72.965  60.192 108.067  0.00  0.00            
ATOM   3004  CE2 PHE A 375      73.373  61.307 107.388  0.00  0.00            
ATOM   3005  CD2 PHE A 375      73.430  61.349 105.928  0.00  0.00            
ATOM   3006  C   PHE A 375      75.325  59.019 103.780  0.00  0.00            
ATOM   3007  O   PHE A 375      76.066  59.421 104.667  0.00  0.00            
ATOM   3008  N   ILE A 376      75.234  57.726 103.480  0.00  0.00            
ATOM   3009  CA  ILE A 376      75.880  56.731 104.347  0.00  0.00            
ATOM   3010  CB  ILE A 376      74.955  55.519 104.514  0.00  0.00            
ATOM   3011  CG2 ILE A 376      75.167  54.461 103.501  0.00  0.00            
ATOM   3012  CG1 ILE A 376      75.000  54.809 105.942  0.00  0.00            
ATOM   3013  CD1 ILE A 376      74.367  55.460 107.194  0.00  0.00            
ATOM   3014  C   ILE A 376      77.331  56.419 104.006  0.00  0.00            
ATOM   3015  O   ILE A 376      77.975  55.851 104.839  0.00  0.00            
ATOM   3016  N   LYS A 377      77.816  56.562 102.769  0.00  0.00            
ATOM   3017  CA  LYS A 377      79.227  56.269 102.332  0.00  0.00            
ATOM   3018  CB  LYS A 377      79.399  56.935 100.925  0.00  0.00            
ATOM   3019  CG  LYS A 377      78.675  56.315  99.703  0.00  0.00            
ATOM   3020  CD  LYS A 377      78.499  57.132  98.457  0.00  0.00            
ATOM   3021  CE  LYS A 377      79.762  57.529  97.691  0.00  0.00            
ATOM   3022  NZ  LYS A 377      80.783  56.501  97.335  0.00  0.00            
ATOM   3023  C   LYS A 377      80.247  56.804 103.354  0.00  0.00            
ATOM   3024  O   LYS A 377      81.148  56.050 103.681  0.00  0.00            
ATOM   3025  N   PRO A 378      80.254  58.048 103.825  0.00  0.00            
ATOM   3026  CD  PRO A 378      79.404  59.185 103.395  0.00  0.00            
ATOM   3027  CG  PRO A 378      79.904  60.393 104.187  0.00  0.00            
ATOM   3028  CB  PRO A 378      81.301  60.072 104.540  0.00  0.00            
ATOM   3029  CA  PRO A 378      81.297  58.547 104.710  0.00  0.00            
ATOM   3030  C   PRO A 378      81.093  58.031 106.122  0.00  0.00            
ATOM   3031  O   PRO A 378      82.001  58.024 106.913  0.00  0.00            
ATOM   3032  N   ILE A 379      79.887  57.483 106.400  0.00  0.00            
ATOM   3033  CA  ILE A 379      79.640  56.862 107.704  0.00  0.00            
ATOM   3034  CB  ILE A 379      78.126  56.846 108.121  0.00  0.00            
ATOM   3035  CG2 ILE A 379      77.868  55.905 109.328  0.00  0.00            
ATOM   3036  CG1 ILE A 379      77.574  58.206 108.320  0.00  0.00            
ATOM   3037  CD1 ILE A 379      78.168  59.079 109.470  0.00  0.00            
ATOM   3038  C   ILE A 379      80.226  55.410 107.640  0.00  0.00            
ATOM   3039  O   ILE A 379      81.045  55.027 108.452  0.00  0.00            
ATOM   3040  N   LEU A 380      79.950  54.610 106.602  0.00  0.00            
ATOM   3041  CA  LEU A 380      80.582  53.316 106.363  0.00  0.00            
ATOM   3042  CB  LEU A 380      79.894  52.611 105.194  0.00  0.00            
ATOM   3043  CG  LEU A 380      78.384  52.349 105.421  0.00  0.00            
ATOM   3044  CD1 LEU A 380      77.703  51.751 104.187  0.00  0.00            
ATOM   3045  CD2 LEU A 380      78.007  51.382 106.580  0.00  0.00            
ATOM   3046  C   LEU A 380      82.094  53.312 106.221  0.00  0.00            
ATOM   3047  O   LEU A 380      82.720  52.397 106.717  0.00  0.00            
ATOM   3048  N   GLU A 381      82.638  54.409 105.631  0.00  0.00            
ATOM   3049  CA  GLU A 381      84.093  54.671 105.617  0.00  0.00            
ATOM   3050  CB  GLU A 381      84.344  55.475 104.290  0.00  0.00            
ATOM   3051  CG  GLU A 381      83.959  54.650 103.017  0.00  0.00            
ATOM   3052  CD  GLU A 381      84.218  55.431 101.781  0.00  0.00            
ATOM   3053  OE1 GLU A 381      85.419  55.686 101.536  0.00  0.00            
ATOM   3054  OE2 GLU A 381      83.337  55.775 100.965  0.00  0.00            
ATOM   3055  C   GLU A 381      84.761  55.333 106.865  0.00  0.00            
ATOM   3056  O   GLU A 381      85.992  55.308 106.921  0.00  0.00            
ATOM   3057  N   LYS A 382      84.035  55.843 107.922  0.00  0.00            
ATOM   3058  CA  LYS A 382      84.550  56.227 109.262  0.00  0.00            
ATOM   3059  CB  LYS A 382      84.177  57.689 109.810  0.00  0.00            
ATOM   3060  CG  LYS A 382      82.792  57.882 110.388  0.00  0.00            
ATOM   3061  CD  LYS A 382      82.407  59.332 110.367  0.00  0.00            
ATOM   3062  CE  LYS A 382      83.443  60.127 111.300  0.00  0.00            
ATOM   3063  NZ  LYS A 382      83.022  61.566 111.393  0.00  0.00            
ATOM   3064  C   LYS A 382      84.371  55.097 110.274  0.00  0.00            
ATOM   3065  O   LYS A 382      84.820  55.365 111.424  0.00  0.00            
ATOM   3066  N   MET A 383      83.894  53.908 109.993  0.00  0.00            
ATOM   3067  CA  MET A 383      83.623  52.767 110.833  0.00  0.00            
ATOM   3068  CB  MET A 383      82.137  52.417 110.882  0.00  0.00            
ATOM   3069  CG  MET A 383      81.341  53.406 111.723  0.00  0.00            
ATOM   3070  SD  MET A 383      79.594  53.197 112.199  0.00  0.00            
ATOM   3071  CE  MET A 383      78.953  52.989 110.479  0.00  0.00            
ATOM   3072  C   MET A 383      84.446  51.532 110.409  0.00  0.00            
ATOM   3073  O   MET A 383      84.492  51.286 109.214  0.00  0.00            
ATOM   3074  N   ASP A 384      84.853  50.762 111.376  0.00  0.00            
ATOM   3075  CA  ASP A 384      85.399  49.404 111.303  0.00  0.00            
ATOM   3076  CB  ASP A 384      86.192  48.984 112.555  0.00  0.00            
ATOM   3077  CG  ASP A 384      87.465  49.827 112.678  0.00  0.00            
ATOM   3078  OD1 ASP A 384      88.152  50.033 111.654  0.00  0.00            
ATOM   3079  OD2 ASP A 384      87.831  50.238 113.847  0.00  0.00            
ATOM   3080  C   ASP A 384      84.281  48.293 111.044  0.00  0.00            
ATOM   3081  O   ASP A 384      83.151  48.523 111.445  0.00  0.00            
ATOM   3082  N   GLY A 385      84.532  47.205 110.242  0.00  0.00            
ATOM   3083  CA  GLY A 385      83.577  46.068 110.032  0.00  0.00            
ATOM   3084  C   GLY A 385      82.500  46.361 108.947  0.00  0.00            
ATOM   3085  O   GLY A 385      81.505  45.642 108.938  0.00  0.00            
ATOM   3086  N   THR A 386      82.657  47.384 108.111  0.00  0.00            
ATOM   3087  CA  THR A 386      81.666  47.781 107.122  0.00  0.00            
ATOM   3088  CB  THR A 386      81.610  49.347 107.111  0.00  0.00            
ATOM   3089  CG2 THR A 386      81.084  49.920 108.390  0.00  0.00            
ATOM   3090  OG1 THR A 386      82.943  49.808 106.963  0.00  0.00            
ATOM   3091  C   THR A 386      82.036  47.438 105.674  0.00  0.00            
ATOM   3092  O   THR A 386      81.354  47.800 104.738  0.00  0.00            
ATOM   3093  N   GLU A 387      83.126  46.690 105.454  0.00  0.00            
ATOM   3094  CA  GLU A 387      83.661  46.458 104.168  0.00  0.00            
ATOM   3095  CB  GLU A 387      85.088  45.934 104.247  0.00  0.00            
ATOM   3096  CG  GLU A 387      85.301  44.594 104.909  0.00  0.00            
ATOM   3097  CD  GLU A 387      84.852  44.442 106.366  0.00  0.00            
ATOM   3098  OE1 GLU A 387      85.088  45.373 107.177  0.00  0.00            
ATOM   3099  OE2 GLU A 387      84.195  43.443 106.655  0.00  0.00            
ATOM   3100  C   GLU A 387      82.759  45.571 103.290  0.00  0.00            
ATOM   3101  O   GLU A 387      82.694  45.713 102.083  0.00  0.00            
ATOM   3102  N   GLU A 388      81.855  44.704 103.843  0.00  0.00            
ATOM   3103  CA  GLU A 388      80.874  43.892 103.085  0.00  0.00            
ATOM   3104  CB  GLU A 388      80.496  42.571 103.803  0.00  0.00            
ATOM   3105  CG  GLU A 388      81.801  41.730 104.157  0.00  0.00            
ATOM   3106  CD  GLU A 388      82.443  40.877 103.049  0.00  0.00            
ATOM   3107  OE1 GLU A 388      82.102  41.127 101.876  0.00  0.00            
ATOM   3108  OE2 GLU A 388      83.392  40.063 103.332  0.00  0.00            
ATOM   3109  C   GLU A 388      79.599  44.698 102.828  0.00  0.00            
ATOM   3110  O   GLU A 388      78.848  44.550 101.828  0.00  0.00            
ATOM   3111  N   LEU A 389      79.243  45.662 103.789  0.00  0.00            
ATOM   3112  CA  LEU A 389      78.081  46.566 103.654  0.00  0.00            
ATOM   3113  CB  LEU A 389      77.878  47.295 105.031  0.00  0.00            
ATOM   3114  CG  LEU A 389      77.391  46.347 106.154  0.00  0.00            
ATOM   3115  CD1 LEU A 389      77.507  47.043 107.488  0.00  0.00            
ATOM   3116  CD2 LEU A 389      76.079  45.658 106.035  0.00  0.00            
ATOM   3117  C   LEU A 389      78.396  47.556 102.479  0.00  0.00            
ATOM   3118  O   LEU A 389      77.542  47.875 101.701  0.00  0.00            
ATOM   3119  N   LEU A 390      79.624  47.994 102.370  0.00  0.00            
ATOM   3120  CA  LEU A 390      80.201  48.826 101.248  0.00  0.00            
ATOM   3121  CB  LEU A 390      81.563  49.231 101.616  0.00  0.00            
ATOM   3122  CG  LEU A 390      81.713  50.369 102.600  0.00  0.00            
ATOM   3123  CD1 LEU A 390      83.079  50.439 103.326  0.00  0.00            
ATOM   3124  CD2 LEU A 390      81.550  51.764 101.917  0.00  0.00            
ATOM   3125  C   LEU A 390      80.178  48.153  99.934  0.00  0.00            
ATOM   3126  O   LEU A 390      79.874  48.763  98.872  0.00  0.00            
ATOM   3127  N   VAL A 391      80.603  46.834  99.917  0.00  0.00            
ATOM   3128  CA  VAL A 391      80.282  45.935  98.752  0.00  0.00            
ATOM   3129  CB  VAL A 391      81.017  44.554  98.782  0.00  0.00            
ATOM   3130  CG1 VAL A 391      80.704  43.646  97.497  0.00  0.00            
ATOM   3131  CG2 VAL A 391      82.577  44.613  98.877  0.00  0.00            
ATOM   3132  C   VAL A 391      78.816  45.857  98.317  0.00  0.00            
ATOM   3133  O   VAL A 391      78.575  46.046  97.126  0.00  0.00            
ATOM   3134  N   LYS A 392      77.893  45.783  99.233  0.00  0.00            
ATOM   3135  CA  LYS A 392      76.460  45.680  98.996  0.00  0.00            
ATOM   3136  CB  LYS A 392      75.723  45.025 100.117  0.00  0.00            
ATOM   3137  CG  LYS A 392      74.382  44.415  99.787  0.00  0.00            
ATOM   3138  CD  LYS A 392      73.530  43.845 100.967  0.00  0.00            
ATOM   3139  CE  LYS A 392      73.930  42.394 101.358  0.00  0.00            
ATOM   3140  NZ  LYS A 392      72.915  41.883 102.260  0.00  0.00            
ATOM   3141  C   LYS A 392      75.910  47.091  98.621  0.00  0.00            
ATOM   3142  O   LYS A 392      74.841  47.173  97.952  0.00  0.00            
ATOM   3143  N   LEU A 393      76.636  48.129  99.036  0.00  0.00            
ATOM   3144  CA  LEU A 393      76.410  49.492  98.550  0.00  0.00            
ATOM   3145  CB  LEU A 393      76.911  50.632  99.492  0.00  0.00            
ATOM   3146  CG  LEU A 393      76.415  52.080  99.049  0.00  0.00            
ATOM   3147  CD1 LEU A 393      76.396  52.966 100.303  0.00  0.00            
ATOM   3148  CD2 LEU A 393      77.471  52.707  98.097  0.00  0.00            
ATOM   3149  C   LEU A 393      76.883  49.532  97.122  0.00  0.00            
ATOM   3150  O   LEU A 393      76.048  49.825  96.291  0.00  0.00            
ATOM   3151  N   ASN A 394      78.096  49.147  96.813  0.00  0.00            
ATOM   3152  CA  ASN A 394      78.613  49.156  95.399  0.00  0.00            
ATOM   3153  CB  ASN A 394      80.190  49.182  95.413  0.00  0.00            
ATOM   3154  CG  ASN A 394      80.897  50.203  96.277  0.00  0.00            
ATOM   3155  OD1 ASN A 394      81.824  50.016  97.008  0.00  0.00            
ATOM   3156  ND2 ASN A 394      80.449  51.412  96.256  0.00  0.00            
ATOM   3157  C   ASN A 394      77.970  48.058  94.503  0.00  0.00            
ATOM   3158  O   ASN A 394      78.185  48.065  93.291  0.00  0.00            
ATOM   3159  N   ARG A 395      77.110  47.160  95.073  0.00  0.00            
ATOM   3160  CA  ARG A 395      76.246  46.207  94.412  0.00  0.00            
ATOM   3161  CB  ARG A 395      76.455  44.761  94.836  0.00  0.00            
ATOM   3162  CG  ARG A 395      77.830  44.234  94.446  0.00  0.00            
ATOM   3163  CD  ARG A 395      78.043  42.824  94.977  0.00  0.00            
ATOM   3164  NE  ARG A 395      79.474  42.544  94.828  0.00  0.00            
ATOM   3165  CZ  ARG A 395      79.950  41.289  94.858  0.00  0.00            
ATOM   3166  NH1 ARG A 395      79.227  40.286  95.280  0.00  0.00            
ATOM   3167  NH2 ARG A 395      81.193  41.159  94.449  0.00  0.00            
ATOM   3168  C   ARG A 395      74.746  46.532  94.467  0.00  0.00            
ATOM   3169  O   ARG A 395      73.927  45.878  93.767  0.00  0.00            
ATOM   3170  N   GLU A 396      74.443  47.704  95.131  0.00  0.00            
ATOM   3171  CA  GLU A 396      73.203  48.480  95.052  0.00  0.00            
ATOM   3172  CB  GLU A 396      72.962  48.934  93.572  0.00  0.00            
ATOM   3173  CG  GLU A 396      74.017  49.974  93.091  0.00  0.00            
ATOM   3174  CD  GLU A 396      73.818  50.137  91.542  0.00  0.00            
ATOM   3175  OE1 GLU A 396      73.936  51.270  91.097  0.00  0.00            
ATOM   3176  OE2 GLU A 396      73.525  49.119  90.783  0.00  0.00            
ATOM   3177  C   GLU A 396      71.945  47.721  95.565  0.00  0.00            
ATOM   3178  O   GLU A 396      70.870  47.974  95.098  0.00  0.00            
ATOM   3179  N   ASP A 397      72.242  46.851  96.568  0.00  0.00            
ATOM   3180  CA  ASP A 397      71.228  45.984  97.227  0.00  0.00            
ATOM   3181  CB  ASP A 397      71.630  44.546  96.961  0.00  0.00            
ATOM   3182  CG  ASP A 397      70.548  43.510  97.133  0.00  0.00            
ATOM   3183  OD1 ASP A 397      69.397  43.761  96.615  0.00  0.00            
ATOM   3184  OD2 ASP A 397      70.805  42.462  97.682  0.00  0.00            
ATOM   3185  C   ASP A 397      71.013  46.220  98.786  0.00  0.00            
ATOM   3186  O   ASP A 397      70.192  45.536  99.495  0.00  0.00            
ATOM   3187  N   LEU A 398      71.736  47.186  99.479  0.00  0.00            
ATOM   3188  CA  LEU A 398      71.781  47.206 100.947  0.00  0.00            
ATOM   3189  CB  LEU A 398      73.143  47.851 101.317  0.00  0.00            
ATOM   3190  CG  LEU A 398      73.342  48.113 102.823  0.00  0.00            
ATOM   3191  CD1 LEU A 398      73.643  46.812 103.586  0.00  0.00            
ATOM   3192  CD2 LEU A 398      74.482  49.102 103.031  0.00  0.00            
ATOM   3193  C   LEU A 398      70.631  48.101 101.489  0.00  0.00            
ATOM   3194  O   LEU A 398      70.411  49.128 100.849  0.00  0.00            
ATOM   3195  N   LEU A 399      69.992  47.738 102.595  0.00  0.00            
ATOM   3196  CA  LEU A 399      69.018  48.455 103.436  0.00  0.00            
ATOM   3197  CB  LEU A 399      69.749  49.388 104.394  0.00  0.00            
ATOM   3198  CG  LEU A 399      70.468  48.687 105.611  0.00  0.00            
ATOM   3199  CD1 LEU A 399      70.935  49.708 106.640  0.00  0.00            
ATOM   3200  CD2 LEU A 399      69.687  47.613 106.314  0.00  0.00            
ATOM   3201  C   LEU A 399      67.852  49.058 102.666  0.00  0.00            
ATOM   3202  O   LEU A 399      67.376  50.172 102.993  0.00  0.00            
ATOM   3203  N   ARG A 400      67.342  48.391 101.661  0.00  0.00            
ATOM   3204  CA  ARG A 400      66.466  49.027 100.689  0.00  0.00            
ATOM   3205  CB  ARG A 400      67.116  49.005  99.291  0.00  0.00            
ATOM   3206  CG  ARG A 400      67.275  47.594  98.605  0.00  0.00            
ATOM   3207  CD  ARG A 400      67.026  47.545  97.133  0.00  0.00            
ATOM   3208  NE  ARG A 400      67.094  46.222  96.560  0.00  0.00            
ATOM   3209  CZ  ARG A 400      66.927  45.807  95.368  0.00  0.00            
ATOM   3210  NH1 ARG A 400      66.396  46.555  94.483  0.00  0.00            
ATOM   3211  NH2 ARG A 400      67.324  44.602  95.030  0.00  0.00            
ATOM   3212  C   ARG A 400      65.016  48.513 100.688  0.00  0.00            
ATOM   3213  O   ARG A 400      64.745  47.443 101.309  0.00  0.00            
ATOM   3214  N   LYS A 401      64.048  49.257 100.105  0.00  0.00            
ATOM   3215  CA  LYS A 401      62.627  48.925 100.003  0.00  0.00            
ATOM   3216  CB  LYS A 401      61.826  50.136  99.655  0.00  0.00            
ATOM   3217  CG  LYS A 401      61.534  51.003 100.861  0.00  0.00            
ATOM   3218  CD  LYS A 401      60.753  52.310 100.518  0.00  0.00            
ATOM   3219  CE  LYS A 401      59.440  52.251  99.761  0.00  0.00            
ATOM   3220  NZ  LYS A 401      58.234  51.951 100.553  0.00  0.00            
ATOM   3221  C   LYS A 401      62.365  47.806  98.961  0.00  0.00            
ATOM   3222  O   LYS A 401      63.152  47.597  98.128  0.00  0.00            
ATOM   3223  N   GLN A 402      61.351  47.015  99.079  0.00  0.00            
ATOM   3224  CA  GLN A 402      60.866  46.050  98.081  0.00  0.00            
ATOM   3225  CB  GLN A 402      60.360  44.772  98.818  0.00  0.00            
ATOM   3226  CG  GLN A 402      61.468  44.146  99.571  0.00  0.00            
ATOM   3227  CD  GLN A 402      61.300  42.627  99.957  0.00  0.00            
ATOM   3228  OE1 GLN A 402      60.224  41.921  99.874  0.00  0.00            
ATOM   3229  NE2 GLN A 402      62.356  42.011 100.542  0.00  0.00            
ATOM   3230  C   GLN A 402      59.906  46.610  97.021  0.00  0.00            
ATOM   3231  O   GLN A 402      59.804  46.028  95.932  0.00  0.00            
ATOM   3232  N   ARG A 403      59.356  47.843  97.177  0.00  0.00            
ATOM   3233  CA  ARG A 403      58.537  48.628  96.205  0.00  0.00            
ATOM   3234  CB  ARG A 403      57.301  49.079  96.945  0.00  0.00            
ATOM   3235  CG  ARG A 403      56.390  47.939  97.363  0.00  0.00            
ATOM   3236  CD  ARG A 403      55.983  47.087  96.087  0.00  0.00            
ATOM   3237  NE  ARG A 403      55.309  47.763  95.033  0.00  0.00            
ATOM   3238  CZ  ARG A 403      54.000  47.967  94.851  0.00  0.00            
ATOM   3239  NH1 ARG A 403      53.201  47.340  95.600  0.00  0.00            
ATOM   3240  NH2 ARG A 403      53.488  48.517  93.845  0.00  0.00            
ATOM   3241  C   ARG A 403      59.363  49.871  95.871  0.00  0.00            
ATOM   3242  O   ARG A 403      59.391  50.911  96.579  0.00  0.00            
ATOM   3243  N   THR A 404      60.003  49.802  94.691  0.00  0.00            
ATOM   3244  CA  THR A 404      61.149  50.619  94.300  0.00  0.00            
ATOM   3245  CB  THR A 404      62.389  50.046  95.004  0.00  0.00            
ATOM   3246  CG2 THR A 404      62.731  48.578  94.694  0.00  0.00            
ATOM   3247  OG1 THR A 404      63.561  50.732  94.724  0.00  0.00            
ATOM   3248  C   THR A 404      61.372  50.533  92.820  0.00  0.00            
ATOM   3249  O   THR A 404      60.800  49.634  92.199  0.00  0.00            
ATOM   3250  N   PHE A 405      61.959  51.625  92.255  0.00  0.00            
ATOM   3251  CA  PHE A 405      62.236  51.886  90.875  0.00  0.00            
ATOM   3252  CB  PHE A 405      62.839  53.285  90.688  0.00  0.00            
ATOM   3253  CG  PHE A 405      64.308  53.462  91.002  0.00  0.00            
ATOM   3254  CD1 PHE A 405      64.912  52.833  92.130  0.00  0.00            
ATOM   3255  CE1 PHE A 405      66.239  52.915  92.417  0.00  0.00            
ATOM   3256  CZ  PHE A 405      67.053  53.831  91.696  0.00  0.00            
ATOM   3257  CE2 PHE A 405      66.481  54.469  90.595  0.00  0.00            
ATOM   3258  CD2 PHE A 405      65.129  54.296  90.236  0.00  0.00            
ATOM   3259  C   PHE A 405      63.046  50.712  90.218  0.00  0.00            
ATOM   3260  O   PHE A 405      62.984  50.402  88.999  0.00  0.00            
ATOM   3261  N   ASP A 406      63.675  49.836  90.964  0.00  0.00            
ATOM   3262  CA  ASP A 406      64.265  48.542  90.488  0.00  0.00            
ATOM   3263  CB  ASP A 406      65.164  48.043  91.645  0.00  0.00            
ATOM   3264  CG  ASP A 406      65.724  46.790  91.140  0.00  0.00            
ATOM   3265  OD1 ASP A 406      65.603  45.724  91.764  0.00  0.00            
ATOM   3266  OD2 ASP A 406      66.505  46.869  90.182  0.00  0.00            
ATOM   3267  C   ASP A 406      63.151  47.481  90.078  0.00  0.00            
ATOM   3268  O   ASP A 406      63.490  46.417  89.514  0.00  0.00            
ATOM   3269  N   ASN A 407      61.859  47.781  90.254  0.00  0.00            
ATOM   3270  CA  ASN A 407      60.804  46.820  89.931  0.00  0.00            
ATOM   3271  CB  ASN A 407      59.718  46.915  90.997  0.00  0.00            
ATOM   3272  CG  ASN A 407      60.201  46.596  92.424  0.00  0.00            
ATOM   3273  OD1 ASN A 407      61.265  46.009  92.719  0.00  0.00            
ATOM   3274  ND2 ASN A 407      59.383  46.958  93.359  0.00  0.00            
ATOM   3275  C   ASN A 407      60.274  47.171  88.494  0.00  0.00            
ATOM   3276  O   ASN A 407      59.566  46.318  87.955  0.00  0.00            
ATOM   3277  N   GLY A 408      60.653  48.237  87.895  0.00  0.00            
ATOM   3278  CA  GLY A 408      60.385  48.558  86.449  0.00  0.00            
ATOM   3279  C   GLY A 408      60.979  47.434  85.561  0.00  0.00            
ATOM   3280  O   GLY A 408      60.419  47.034  84.563  0.00  0.00            
ATOM   3281  N   SER A 409      62.116  46.895  86.020  0.00  0.00            
ATOM   3282  CA  SER A 409      62.819  45.805  85.351  0.00  0.00            
ATOM   3283  CB  SER A 409      64.184  45.589  86.067  0.00  0.00            
ATOM   3284  OG  SER A 409      64.232  44.885  87.316  0.00  0.00            
ATOM   3285  C   SER A 409      62.009  44.454  85.153  0.00  0.00            
ATOM   3286  O   SER A 409      62.309  43.691  84.208  0.00  0.00            
ATOM   3287  N   ILE A 410      61.044  44.155  86.064  0.00  0.00            
ATOM   3288  CA  ILE A 410      60.479  42.825  86.080  0.00  0.00            
ATOM   3289  CB  ILE A 410      59.984  42.525  87.507  0.00  0.00            
ATOM   3290  CG2 ILE A 410      59.071  41.287  87.512  0.00  0.00            
ATOM   3291  CG1 ILE A 410      61.125  42.359  88.423  0.00  0.00            
ATOM   3292  CD1 ILE A 410      61.993  41.059  88.358  0.00  0.00            
ATOM   3293  C   ILE A 410      59.333  42.643  84.941  0.00  0.00            
ATOM   3294  O   ILE A 410      58.475  43.534  85.015  0.00  0.00            
ATOM   3295  N   PRO A 411      59.459  41.610  84.050  0.00  0.00            
ATOM   3296  CD  PRO A 411      60.729  40.825  83.868  0.00  0.00            
ATOM   3297  CG  PRO A 411      60.529  40.045  82.565  0.00  0.00            
ATOM   3298  CB  PRO A 411      59.321  40.777  81.868  0.00  0.00            
ATOM   3299  CA  PRO A 411      58.447  41.340  83.043  0.00  0.00            
ATOM   3300  C   PRO A 411      57.276  40.512  83.567  0.00  0.00            
ATOM   3301  O   PRO A 411      57.500  39.634  84.403  0.00  0.00            
ATOM   3302  N   HIE A 412      56.113  40.585  82.952  0.00  0.00            
ATOM   3303  CA  HIE A 412      54.871  39.952  83.382  0.00  0.00            
ATOM   3304  CB  HIE A 412      53.592  40.289  82.478  0.00  0.00            
ATOM   3305  CG  HIE A 412      53.468  39.498  81.232  0.00  0.00            
ATOM   3306  ND1 HIE A 412      53.894  39.826  80.014  0.00  0.00            
ATOM   3307  CE1 HIE A 412      53.311  39.100  79.086  0.00  0.00            
ATOM   3308  NE2 HIE A 412      52.596  38.105  79.690  0.00  0.00            
ATOM   3309  CD2 HIE A 412      52.744  38.350  81.104  0.00  0.00            
ATOM   3310  C   HIE A 412      54.996  38.417  83.587  0.00  0.00            
ATOM   3311  O   HIE A 412      54.178  37.939  84.442  0.00  0.00            
ATOM   3312  N   GLN A 413      55.874  37.710  82.904  0.00  0.00            
ATOM   3313  CA  GLN A 413      56.059  36.285  83.205  0.00  0.00            
ATOM   3314  CB  GLN A 413      57.131  35.639  82.313  0.00  0.00            
ATOM   3315  CG  GLN A 413      56.685  35.401  80.863  0.00  0.00            
ATOM   3316  CD  GLN A 413      56.889  36.510  79.886  0.00  0.00            
ATOM   3317  OE1 GLN A 413      57.665  37.458  80.102  0.00  0.00            
ATOM   3318  NE2 GLN A 413      56.084  36.551  78.865  0.00  0.00            
ATOM   3319  C   GLN A 413      56.410  35.970  84.657  0.00  0.00            
ATOM   3320  O   GLN A 413      55.930  34.926  85.137  0.00  0.00            
ATOM   3321  N   ILE A 414      57.052  36.815  85.496  0.00  0.00            
ATOM   3322  CA  ILE A 414      57.352  36.525  86.904  0.00  0.00            
ATOM   3323  CB  ILE A 414      58.543  37.422  87.416  0.00  0.00            
ATOM   3324  CG2 ILE A 414      59.036  37.048  88.812  0.00  0.00            
ATOM   3325  CG1 ILE A 414      59.651  37.466  86.381  0.00  0.00            
ATOM   3326  CD1 ILE A 414      60.364  36.153  86.224  0.00  0.00            
ATOM   3327  C   ILE A 414      56.031  36.446  87.730  0.00  0.00            
ATOM   3328  O   ILE A 414      55.950  35.615  88.649  0.00  0.00            
ATOM   3329  N   HIE A 415      55.142  37.393  87.416  0.00  0.00            
ATOM   3330  CA  HIE A 415      53.873  37.453  88.126  0.00  0.00            
ATOM   3331  CB  HIE A 415      53.116  38.759  87.757  0.00  0.00            
ATOM   3332  CG  HIE A 415      53.917  40.061  88.051  0.00  0.00            
ATOM   3333  ND1 HIE A 415      55.149  40.522  87.539  0.00  0.00            
ATOM   3334  CE1 HIE A 415      55.281  41.843  87.866  0.00  0.00            
ATOM   3335  NE2 HIE A 415      54.186  42.166  88.510  0.00  0.00            
ATOM   3336  CD2 HIE A 415      53.331  41.120  88.634  0.00  0.00            
ATOM   3337  C   HIE A 415      53.089  36.251  87.641  0.00  0.00            
ATOM   3338  O   HIE A 415      52.713  35.432  88.490  0.00  0.00            
ATOM   3339  N   LEU A 416      52.935  36.004  86.302  0.00  0.00            
ATOM   3340  CA  LEU A 416      52.120  34.926  85.822  0.00  0.00            
ATOM   3341  CB  LEU A 416      52.157  35.055  84.270  0.00  0.00            
ATOM   3342  CG  LEU A 416      51.451  33.995  83.349  0.00  0.00            
ATOM   3343  CD1 LEU A 416      49.962  33.936  83.585  0.00  0.00            
ATOM   3344  CD2 LEU A 416      51.707  34.247  81.895  0.00  0.00            
ATOM   3345  C   LEU A 416      52.531  33.544  86.277  0.00  0.00            
ATOM   3346  O   LEU A 416      51.662  32.883  86.768  0.00  0.00            
ATOM   3347  N   GLY A 417      53.838  33.164  86.360  0.00  0.00            
ATOM   3348  CA  GLY A 417      54.326  31.891  86.943  0.00  0.00            
ATOM   3349  C   GLY A 417      54.006  31.743  88.480  0.00  0.00            
ATOM   3350  O   GLY A 417      53.752  30.600  88.868  0.00  0.00            
ATOM   3351  N   GLU A 418      53.930  32.825  89.256  0.00  0.00            
ATOM   3352  CA  GLU A 418      53.700  32.790  90.671  0.00  0.00            
ATOM   3353  CB  GLU A 418      54.623  33.761  91.440  0.00  0.00            
ATOM   3354  CG  GLU A 418      54.599  33.575  92.927  0.00  0.00            
ATOM   3355  CD  GLU A 418      55.834  34.163  93.504  0.00  0.00            
ATOM   3356  OE1 GLU A 418      56.002  35.411  93.424  0.00  0.00            
ATOM   3357  OE2 GLU A 418      56.737  33.486  93.962  0.00  0.00            
ATOM   3358  C   GLU A 418      52.176  32.929  90.990  0.00  0.00            
ATOM   3359  O   GLU A 418      51.672  32.444  91.929  0.00  0.00            
ATOM   3360  N   LEU A 419      51.407  33.573  90.110  0.00  0.00            
ATOM   3361  CA  LEU A 419      49.982  33.584  90.017  0.00  0.00            
ATOM   3362  CB  LEU A 419      49.535  34.587  88.910  0.00  0.00            
ATOM   3363  CG  LEU A 419      48.031  34.518  88.593  0.00  0.00            
ATOM   3364  CD1 LEU A 419      47.298  35.765  88.958  0.00  0.00            
ATOM   3365  CD2 LEU A 419      47.729  34.299  87.060  0.00  0.00            
ATOM   3366  C   LEU A 419      49.460  32.163  89.745  0.00  0.00            
ATOM   3367  O   LEU A 419      48.613  31.631  90.470  0.00  0.00            
ATOM   3368  N   HIE A 420      50.065  31.516  88.740  0.00  0.00            
ATOM   3369  CA  HIE A 420      49.721  30.118  88.456  0.00  0.00            
ATOM   3370  CB  HIE A 420      50.391  29.600  87.239  0.00  0.00            
ATOM   3371  CG  HIE A 420      49.395  29.841  86.069  0.00  0.00            
ATOM   3372  ND1 HIE A 420      48.288  28.963  85.809  0.00  0.00            
ATOM   3373  CE1 HIE A 420      47.799  29.388  84.655  0.00  0.00            
ATOM   3374  NE2 HIE A 420      48.443  30.424  84.138  0.00  0.00            
ATOM   3375  CD2 HIE A 420      49.545  30.560  84.990  0.00  0.00            
ATOM   3376  C   HIE A 420      50.149  29.280  89.690  0.00  0.00            
ATOM   3377  O   HIE A 420      49.415  28.318  90.051  0.00  0.00            
ATOM   3378  N   ALA A 421      51.242  29.626  90.410  0.00  0.00            
ATOM   3379  CA  ALA A 421      51.632  28.889  91.638  0.00  0.00            
ATOM   3380  CB  ALA A 421      53.081  29.024  91.914  0.00  0.00            
ATOM   3381  C   ALA A 421      50.700  29.107  92.878  0.00  0.00            
ATOM   3382  O   ALA A 421      50.963  28.412  93.846  0.00  0.00            
ATOM   3383  N   ILE A 422      49.695  29.959  92.875  0.00  0.00            
ATOM   3384  CA  ILE A 422      48.558  30.090  93.797  0.00  0.00            
ATOM   3385  CB  ILE A 422      48.339  31.574  94.393  0.00  0.00            
ATOM   3386  CG2 ILE A 422      47.092  31.561  95.283  0.00  0.00            
ATOM   3387  CG1 ILE A 422      49.632  32.002  95.208  0.00  0.00            
ATOM   3388  CD1 ILE A 422      49.712  33.524  95.502  0.00  0.00            
ATOM   3389  C   ILE A 422      47.223  29.430  93.258  0.00  0.00            
ATOM   3390  O   ILE A 422      46.618  28.627  93.990  0.00  0.00            
ATOM   3391  N   LEU A 423      46.895  29.606  92.001  0.00  0.00            
ATOM   3392  CA  LEU A 423      45.753  28.986  91.349  0.00  0.00            
ATOM   3393  CB  LEU A 423      45.667  29.558  89.944  0.00  0.00            
ATOM   3394  CG  LEU A 423      45.178  30.988  89.903  0.00  0.00            
ATOM   3395  CD1 LEU A 423      45.383  31.395  88.448  0.00  0.00            
ATOM   3396  CD2 LEU A 423      43.708  31.202  90.275  0.00  0.00            
ATOM   3397  C   LEU A 423      45.856  27.469  91.372  0.00  0.00            
ATOM   3398  O   LEU A 423      44.993  26.731  91.915  0.00  0.00            
ATOM   3399  N   ARG A 424      47.039  26.967  90.924  0.00  0.00            
ATOM   3400  CA  ARG A 424      47.233  25.533  90.697  0.00  0.00            
ATOM   3401  CB  ARG A 424      48.276  25.239  89.584  0.00  0.00            
ATOM   3402  CG  ARG A 424      47.916  26.053  88.375  0.00  0.00            
ATOM   3403  CD  ARG A 424      48.668  25.658  87.138  0.00  0.00            
ATOM   3404  NE  ARG A 424      48.175  24.333  86.659  0.00  0.00            
ATOM   3405  CZ  ARG A 424      48.204  23.835  85.442  0.00  0.00            
ATOM   3406  NH1 ARG A 424      48.740  24.515  84.411  0.00  0.00            
ATOM   3407  NH2 ARG A 424      47.721  22.635  85.225  0.00  0.00            
ATOM   3408  C   ARG A 424      47.613  24.777  92.086  0.00  0.00            
ATOM   3409  O   ARG A 424      47.641  23.590  92.097  0.00  0.00            
ATOM   3410  N   ARG A 425      47.751  25.501  93.218  0.00  0.00            
ATOM   3411  CA  ARG A 425      48.019  24.969  94.630  0.00  0.00            
ATOM   3412  CB  ARG A 425      49.285  25.737  95.221  0.00  0.00            
ATOM   3413  CG  ARG A 425      50.607  25.334  94.432  0.00  0.00            
ATOM   3414  CD  ARG A 425      50.967  23.855  94.554  0.00  0.00            
ATOM   3415  NE  ARG A 425      51.127  23.264  95.858  0.00  0.00            
ATOM   3416  CZ  ARG A 425      52.230  22.821  96.487  0.00  0.00            
ATOM   3417  NH1 ARG A 425      53.470  22.769  96.016  0.00  0.00            
ATOM   3418  NH2 ARG A 425      52.141  22.392  97.692  0.00  0.00            
ATOM   3419  C   ARG A 425      46.786  25.074  95.482  0.00  0.00            
ATOM   3420  O   ARG A 425      46.828  24.436  96.525  0.00  0.00            
ATOM   3421  N   GLN A 426      45.686  25.749  95.078  0.00  0.00            
ATOM   3422  CA  GLN A 426      44.453  25.707  95.846  0.00  0.00            
ATOM   3423  CB  GLN A 426      44.254  27.116  96.552  0.00  0.00            
ATOM   3424  CG  GLN A 426      45.125  27.382  97.787  0.00  0.00            
ATOM   3425  CD  GLN A 426      44.740  26.548  99.019  0.00  0.00            
ATOM   3426  OE1 GLN A 426      43.639  26.781  99.523  0.00  0.00            
ATOM   3427  NE2 GLN A 426      45.522  25.706  99.623  0.00  0.00            
ATOM   3428  C   GLN A 426      43.167  25.303  95.068  0.00  0.00            
ATOM   3429  O   GLN A 426      42.030  25.257  95.562  0.00  0.00            
ATOM   3430  N   GLU A 427      43.282  25.004  93.740  0.00  0.00            
ATOM   3431  CA  GLU A 427      42.124  24.616  92.933  0.00  0.00            
ATOM   3432  CB  GLU A 427      42.563  24.528  91.484  0.00  0.00            
ATOM   3433  CG  GLU A 427      43.717  23.516  91.344  0.00  0.00            
ATOM   3434  CD  GLU A 427      44.198  23.108  89.954  0.00  0.00            
ATOM   3435  OE1 GLU A 427      44.394  23.981  89.127  0.00  0.00            
ATOM   3436  OE2 GLU A 427      44.391  21.899  89.649  0.00  0.00            
ATOM   3437  C   GLU A 427      41.459  23.349  93.415  0.00  0.00            
ATOM   3438  O   GLU A 427      40.252  23.099  93.197  0.00  0.00            
ATOM   3439  N   ASP A 428      42.149  22.472  94.053  0.00  0.00            
ATOM   3440  CA  ASP A 428      41.708  21.177  94.676  0.00  0.00            
ATOM   3441  CB  ASP A 428      42.915  20.297  95.007  0.00  0.00            
ATOM   3442  CG  ASP A 428      43.607  19.676  93.760  0.00  0.00            
ATOM   3443  OD1 ASP A 428      44.822  19.536  93.823  0.00  0.00            
ATOM   3444  OD2 ASP A 428      42.926  19.273  92.796  0.00  0.00            
ATOM   3445  C   ASP A 428      40.864  21.381  95.987  0.00  0.00            
ATOM   3446  O   ASP A 428      40.042  20.493  96.306  0.00  0.00            
ATOM   3447  N   PHE A 429      40.852  22.561  96.564  0.00  0.00            
ATOM   3448  CA  PHE A 429      39.924  23.022  97.691  0.00  0.00            
ATOM   3449  CB  PHE A 429      40.810  23.699  98.794  0.00  0.00            
ATOM   3450  CG  PHE A 429      41.998  22.851  99.165  0.00  0.00            
ATOM   3451  CD1 PHE A 429      41.815  21.481  99.589  0.00  0.00            
ATOM   3452  CE1 PHE A 429      42.982  20.684  99.768  0.00  0.00            
ATOM   3453  CZ  PHE A 429      44.286  21.170  99.504  0.00  0.00            
ATOM   3454  CE2 PHE A 429      44.427  22.551  99.254  0.00  0.00            
ATOM   3455  CD2 PHE A 429      43.294  23.381  99.119  0.00  0.00            
ATOM   3456  C   PHE A 429      38.861  23.972  97.194  0.00  0.00            
ATOM   3457  O   PHE A 429      37.721  24.006  97.674  0.00  0.00            
ATOM   3458  N   TYR A 430      39.139  24.676  96.037  0.00  0.00            
ATOM   3459  CA  TYR A 430      38.311  25.680  95.366  0.00  0.00            
ATOM   3460  CB  TYR A 430      38.791  27.134  95.806  0.00  0.00            
ATOM   3461  CG  TYR A 430      38.779  27.536  97.265  0.00  0.00            
ATOM   3462  CD1 TYR A 430      39.938  27.258  98.049  0.00  0.00            
ATOM   3463  CE1 TYR A 430      39.959  27.812  99.339  0.00  0.00            
ATOM   3464  CZ  TYR A 430      38.899  28.538  99.900  0.00  0.00            
ATOM   3465  OH  TYR A 430      39.005  29.153 101.070  0.00  0.00            
ATOM   3466  CE2 TYR A 430      37.792  28.794  99.076  0.00  0.00            
ATOM   3467  CD2 TYR A 430      37.692  28.272  97.765  0.00  0.00            
ATOM   3468  C   TYR A 430      38.413  25.484  93.863  0.00  0.00            
ATOM   3469  O   TYR A 430      39.111  26.198  93.107  0.00  0.00            
ATOM   3470  N   PRO A 431      37.673  24.489  93.310  0.00  0.00            
ATOM   3471  CD  PRO A 431      36.826  23.515  93.960  0.00  0.00            
ATOM   3472  CG  PRO A 431      36.547  22.401  92.954  0.00  0.00            
ATOM   3473  CB  PRO A 431      36.641  23.103  91.634  0.00  0.00            
ATOM   3474  CA  PRO A 431      37.694  24.223  91.861  0.00  0.00            
ATOM   3475  C   PRO A 431      37.490  25.408  90.947  0.00  0.00            
ATOM   3476  O   PRO A 431      37.958  25.452  89.774  0.00  0.00            
ATOM   3477  N   PHE A 432      36.801  26.477  91.420  0.00  0.00            
ATOM   3478  CA  PHE A 432      36.565  27.672  90.591  0.00  0.00            
ATOM   3479  CB  PHE A 432      35.642  28.622  91.268  0.00  0.00            
ATOM   3480  CG  PHE A 432      36.206  29.770  92.090  0.00  0.00            
ATOM   3481  CD1 PHE A 432      36.851  29.490  93.308  0.00  0.00            
ATOM   3482  CE1 PHE A 432      37.352  30.504  94.137  0.00  0.00            
ATOM   3483  CZ  PHE A 432      37.226  31.869  93.730  0.00  0.00            
ATOM   3484  CE2 PHE A 432      36.568  32.144  92.486  0.00  0.00            
ATOM   3485  CD2 PHE A 432      36.091  31.117  91.696  0.00  0.00            
ATOM   3486  C   PHE A 432      37.912  28.346  90.186  0.00  0.00            
ATOM   3487  O   PHE A 432      37.999  29.090  89.238  0.00  0.00            
ATOM   3488  N   LEU A 433      39.051  28.049  90.851  0.00  0.00            
ATOM   3489  CA  LEU A 433      40.351  28.539  90.523  0.00  0.00            
ATOM   3490  CB  LEU A 433      41.176  28.517  91.755  0.00  0.00            
ATOM   3491  CG  LEU A 433      40.625  29.239  93.069  0.00  0.00            
ATOM   3492  CD1 LEU A 433      41.611  29.062  94.214  0.00  0.00            
ATOM   3493  CD2 LEU A 433      40.496  30.791  92.887  0.00  0.00            
ATOM   3494  C   LEU A 433      41.027  27.708  89.380  0.00  0.00            
ATOM   3495  O   LEU A 433      42.197  27.923  89.129  0.00  0.00            
ATOM   3496  N   LYS A 434      40.495  26.558  89.027  0.00  0.00            
ATOM   3497  CA  LYS A 434      40.784  25.937  87.782  0.00  0.00            
ATOM   3498  CB  LYS A 434      40.724  24.396  87.889  0.00  0.00            
ATOM   3499  CG  LYS A 434      40.901  23.561  86.570  0.00  0.00            
ATOM   3500  CD  LYS A 434      41.227  22.080  86.502  0.00  0.00            
ATOM   3501  CE  LYS A 434      40.349  21.311  87.416  0.00  0.00            
ATOM   3502  NZ  LYS A 434      40.786  19.924  87.641  0.00  0.00            
ATOM   3503  C   LYS A 434      39.868  26.473  86.607  0.00  0.00            
ATOM   3504  O   LYS A 434      40.317  26.840  85.561  0.00  0.00            
ATOM   3505  N   ASP A 435      38.559  26.640  86.908  0.00  0.00            
ATOM   3506  CA  ASP A 435      37.518  27.034  85.969  0.00  0.00            
ATOM   3507  CB  ASP A 435      36.125  26.803  86.527  0.00  0.00            
ATOM   3508  CG  ASP A 435      35.662  25.407  86.875  0.00  0.00            
ATOM   3509  OD1 ASP A 435      36.069  24.441  86.168  0.00  0.00            
ATOM   3510  OD2 ASP A 435      34.776  25.200  87.748  0.00  0.00            
ATOM   3511  C   ASP A 435      37.539  28.530  85.594  0.00  0.00            
ATOM   3512  O   ASP A 435      37.041  28.887  84.541  0.00  0.00            
ATOM   3513  N   ASN A 436      38.265  29.339  86.311  0.00  0.00            
ATOM   3514  CA  ASN A 436      38.676  30.682  85.835  0.00  0.00            
ATOM   3515  CB  ASN A 436      38.071  31.592  86.872  0.00  0.00            
ATOM   3516  CG  ASN A 436      36.529  31.642  86.974  0.00  0.00            
ATOM   3517  OD1 ASN A 436      35.827  32.110  86.105  0.00  0.00            
ATOM   3518  ND2 ASN A 436      35.928  31.232  88.084  0.00  0.00            
ATOM   3519  C   ASN A 436      40.180  30.817  85.551  0.00  0.00            
ATOM   3520  O   ASN A 436      40.461  31.945  85.159  0.00  0.00            
ATOM   3521  N   ARG A 437      40.999  29.825  85.672  0.00  0.00            
ATOM   3522  CA  ARG A 437      42.396  29.841  85.298  0.00  0.00            
ATOM   3523  CB  ARG A 437      43.027  28.433  85.201  0.00  0.00            
ATOM   3524  CG  ARG A 437      44.509  28.424  85.244  0.00  0.00            
ATOM   3525  CD  ARG A 437      45.110  27.093  84.714  0.00  0.00            
ATOM   3526  NE  ARG A 437      44.786  25.947  85.619  0.00  0.00            
ATOM   3527  CZ  ARG A 437      44.745  24.639  85.308  0.00  0.00            
ATOM   3528  NH1 ARG A 437      44.906  24.234  84.058  0.00  0.00            
ATOM   3529  NH2 ARG A 437      44.492  23.703  86.141  0.00  0.00            
ATOM   3530  C   ARG A 437      42.711  30.648  84.001  0.00  0.00            
ATOM   3531  O   ARG A 437      43.632  31.489  84.111  0.00  0.00            
ATOM   3532  N   GLU A 438      42.139  30.280  82.839  0.00  0.00            
ATOM   3533  CA  GLU A 438      42.359  30.976  81.574  0.00  0.00            
ATOM   3534  CB  GLU A 438      41.717  30.202  80.393  0.00  0.00            
ATOM   3535  CG  GLU A 438      41.941  28.616  80.236  0.00  0.00            
ATOM   3536  CD  GLU A 438      43.198  28.220  79.578  0.00  0.00            
ATOM   3537  OE1 GLU A 438      44.204  28.953  79.682  0.00  0.00            
ATOM   3538  OE2 GLU A 438      43.294  27.064  79.044  0.00  0.00            
ATOM   3539  C   GLU A 438      41.774  32.392  81.550  0.00  0.00            
ATOM   3540  O   GLU A 438      42.301  33.217  80.874  0.00  0.00            
ATOM   3541  N   LYS A 439      40.793  32.621  82.345  0.00  0.00            
ATOM   3542  CA  LYS A 439      40.274  34.008  82.391  0.00  0.00            
ATOM   3543  CB  LYS A 439      38.809  34.059  82.924  0.00  0.00            
ATOM   3544  CG  LYS A 439      37.772  33.746  81.773  0.00  0.00            
ATOM   3545  CD  LYS A 439      36.286  34.044  82.089  0.00  0.00            
ATOM   3546  CE  LYS A 439      35.630  33.146  83.187  0.00  0.00            
ATOM   3547  NZ  LYS A 439      35.930  31.718  83.043  0.00  0.00            
ATOM   3548  C   LYS A 439      41.156  34.924  83.301  0.00  0.00            
ATOM   3549  O   LYS A 439      41.277  36.122  83.024  0.00  0.00            
ATOM   3550  N   ILE A 440      41.801  34.430  84.380  0.00  0.00            
ATOM   3551  CA  ILE A 440      42.680  35.271  85.300  0.00  0.00            
ATOM   3552  CB  ILE A 440      42.783  34.662  86.692  0.00  0.00            
ATOM   3553  CG2 ILE A 440      43.752  35.408  87.659  0.00  0.00            
ATOM   3554  CG1 ILE A 440      41.390  34.709  87.320  0.00  0.00            
ATOM   3555  CD1 ILE A 440      41.172  34.021  88.736  0.00  0.00            
ATOM   3556  C   ILE A 440      44.105  35.483  84.569  0.00  0.00            
ATOM   3557  O   ILE A 440      44.858  36.411  84.825  0.00  0.00            
ATOM   3558  N   GLU A 441      44.432  34.512  83.673  0.00  0.00            
ATOM   3559  CA  GLU A 441      45.565  34.661  82.769  0.00  0.00            
ATOM   3560  CB  GLU A 441      45.834  33.305  82.081  0.00  0.00            
ATOM   3561  CG  GLU A 441      46.969  33.400  81.042  0.00  0.00            
ATOM   3562  CD  GLU A 441      47.358  32.035  80.488  0.00  0.00            
ATOM   3563  OE1 GLU A 441      47.663  31.173  81.317  0.00  0.00            
ATOM   3564  OE2 GLU A 441      47.312  31.732  79.274  0.00  0.00            
ATOM   3565  C   GLU A 441      45.336  35.751  81.740  0.00  0.00            
ATOM   3566  O   GLU A 441      46.271  36.533  81.559  0.00  0.00            
ATOM   3567  N   LYS A 442      44.243  35.785  80.963  0.00  0.00            
ATOM   3568  CA  LYS A 442      43.940  36.868  79.988  0.00  0.00            
ATOM   3569  CB  LYS A 442      42.645  36.527  79.095  0.00  0.00            
ATOM   3570  CG  LYS A 442      42.915  35.334  78.145  0.00  0.00            
ATOM   3571  CD  LYS A 442      41.713  34.518  77.629  0.00  0.00            
ATOM   3572  CE  LYS A 442      42.059  33.353  76.694  0.00  0.00            
ATOM   3573  NZ  LYS A 442      42.558  32.199  77.383  0.00  0.00            
ATOM   3574  C   LYS A 442      43.807  38.244  80.705  0.00  0.00            
ATOM   3575  O   LYS A 442      44.287  39.274  80.155  0.00  0.00            
ATOM   3576  N   ILE A 443      43.345  38.282  81.971  0.00  0.00            
ATOM   3577  CA  ILE A 443      43.516  39.458  82.839  0.00  0.00            
ATOM   3578  CB  ILE A 443      42.849  39.386  84.240  0.00  0.00            
ATOM   3579  CG2 ILE A 443      43.248  40.673  85.081  0.00  0.00            
ATOM   3580  CG1 ILE A 443      41.354  39.153  84.222  0.00  0.00            
ATOM   3581  CD1 ILE A 443      40.916  38.850  85.673  0.00  0.00            
ATOM   3582  C   ILE A 443      44.961  39.967  82.916  0.00  0.00            
ATOM   3583  O   ILE A 443      45.248  41.117  82.712  0.00  0.00            
ATOM   3584  N   LEU A 444      45.854  39.125  83.256  0.00  0.00            
ATOM   3585  CA  LEU A 444      47.223  39.520  83.483  0.00  0.00            
ATOM   3586  CB  LEU A 444      48.011  38.410  84.201  0.00  0.00            
ATOM   3587  CG  LEU A 444      49.404  38.690  84.801  0.00  0.00            
ATOM   3588  CD1 LEU A 444      49.519  40.178  85.245  0.00  0.00            
ATOM   3589  CD2 LEU A 444      49.734  37.792  85.928  0.00  0.00            
ATOM   3590  C   LEU A 444      47.883  39.927  82.150  0.00  0.00            
ATOM   3591  O   LEU A 444      48.680  40.868  82.019  0.00  0.00            
ATOM   3592  N   THR A 445      47.475  39.194  81.095  0.00  0.00            
ATOM   3593  CA  THR A 445      48.220  39.218  79.817  0.00  0.00            
ATOM   3594  CB  THR A 445      48.195  37.849  79.201  0.00  0.00            
ATOM   3595  CG2 THR A 445      49.010  37.720  77.874  0.00  0.00            
ATOM   3596  OG1 THR A 445      48.735  36.901  80.005  0.00  0.00            
ATOM   3597  C   THR A 445      47.763  40.277  78.866  0.00  0.00            
ATOM   3598  O   THR A 445      48.583  41.043  78.446  0.00  0.00            
ATOM   3599  N   PHE A 446      46.501  40.306  78.544  0.00  0.00            
ATOM   3600  CA  PHE A 446      46.046  41.215  77.476  0.00  0.00            
ATOM   3601  CB  PHE A 446      44.523  40.985  77.208  0.00  0.00            
ATOM   3602  CG  PHE A 446      43.954  41.931  76.237  0.00  0.00            
ATOM   3603  CD1 PHE A 446      42.978  42.898  76.566  0.00  0.00            
ATOM   3604  CE1 PHE A 446      42.421  43.848  75.697  0.00  0.00            
ATOM   3605  CZ  PHE A 446      42.957  43.841  74.395  0.00  0.00            
ATOM   3606  CE2 PHE A 446      43.899  42.912  74.006  0.00  0.00            
ATOM   3607  CD2 PHE A 446      44.331  41.916  74.905  0.00  0.00            
ATOM   3608  C   PHE A 446      46.272  42.700  77.834  0.00  0.00            
ATOM   3609  O   PHE A 446      46.027  43.184  78.961  0.00  0.00            
ATOM   3610  N   ARG A 447      46.660  43.416  76.756  0.00  0.00            
ATOM   3611  CA  ARG A 447      46.907  44.838  76.706  0.00  0.00            
ATOM   3612  CB  ARG A 447      48.418  45.122  76.635  0.00  0.00            
ATOM   3613  CG  ARG A 447      49.222  44.808  77.986  0.00  0.00            
ATOM   3614  CD  ARG A 447      50.782  44.719  77.885  0.00  0.00            
ATOM   3615  NE  ARG A 447      51.550  44.563  79.109  0.00  0.00            
ATOM   3616  CZ  ARG A 447      51.814  43.422  79.774  0.00  0.00            
ATOM   3617  NH1 ARG A 447      51.304  42.240  79.512  0.00  0.00            
ATOM   3618  NH2 ARG A 447      52.688  43.427  80.715  0.00  0.00            
ATOM   3619  C   ARG A 447      46.301  45.412  75.434  0.00  0.00            
ATOM   3620  O   ARG A 447      46.414  44.774  74.396  0.00  0.00            
ATOM   3621  N   ILE A 448      45.670  46.621  75.557  0.00  0.00            
ATOM   3622  CA  ILE A 448      44.764  47.134  74.485  0.00  0.00            
ATOM   3623  CB  ILE A 448      43.840  48.242  75.069  0.00  0.00            
ATOM   3624  CG2 ILE A 448      43.116  49.024  73.954  0.00  0.00            
ATOM   3625  CG1 ILE A 448      42.931  47.687  76.113  0.00  0.00            
ATOM   3626  CD1 ILE A 448      41.976  48.742  76.688  0.00  0.00            
ATOM   3627  C   ILE A 448      45.723  47.539  73.349  0.00  0.00            
ATOM   3628  O   ILE A 448      46.753  48.114  73.622  0.00  0.00            
ATOM   3629  N   PRO A 449      45.413  47.247  72.103  0.00  0.00            
ATOM   3630  CD  PRO A 449      44.429  46.348  71.557  0.00  0.00            
ATOM   3631  CG  PRO A 449      44.651  46.209  70.007  0.00  0.00            
ATOM   3632  CB  PRO A 449      46.122  46.738  69.903  0.00  0.00            
ATOM   3633  CA  PRO A 449      46.315  47.728  71.060  0.00  0.00            
ATOM   3634  C   PRO A 449      46.039  49.279  70.769  0.00  0.00            
ATOM   3635  O   PRO A 449      44.864  49.768  70.686  0.00  0.00            
ATOM   3636  N   TYR A 450      47.116  50.017  70.560  0.00  0.00            
ATOM   3637  CA  TYR A 450      47.076  51.325  69.961  0.00  0.00            
ATOM   3638  CB  TYR A 450      48.506  51.789  69.716  0.00  0.00            
ATOM   3639  CG  TYR A 450      49.116  51.224  68.486  0.00  0.00            
ATOM   3640  CD1 TYR A 450      49.514  49.890  68.386  0.00  0.00            
ATOM   3641  CE1 TYR A 450      50.206  49.430  67.290  0.00  0.00            
ATOM   3642  CZ  TYR A 450      50.359  50.246  66.143  0.00  0.00            
ATOM   3643  OH  TYR A 450      50.965  49.750  65.036  0.00  0.00            
ATOM   3644  CE2 TYR A 450      50.030  51.594  66.247  0.00  0.00            
ATOM   3645  CD2 TYR A 450      49.376  52.081  67.376  0.00  0.00            
ATOM   3646  C   TYR A 450      46.313  51.575  68.711  0.00  0.00            
ATOM   3647  O   TYR A 450      45.989  52.721  68.505  0.00  0.00            
ATOM   3648  N   TYR A 451      46.130  50.555  67.924  0.00  0.00            
ATOM   3649  CA  TYR A 451      45.401  50.651  66.659  0.00  0.00            
ATOM   3650  CB  TYR A 451      46.029  49.785  65.562  0.00  0.00            
ATOM   3651  CG  TYR A 451      45.889  48.301  65.738  0.00  0.00            
ATOM   3652  CD1 TYR A 451      44.628  47.659  65.531  0.00  0.00            
ATOM   3653  CE1 TYR A 451      44.432  46.290  65.848  0.00  0.00            
ATOM   3654  CZ  TYR A 451      45.549  45.546  66.203  0.00  0.00            
ATOM   3655  OH  TYR A 451      45.315  44.276  66.659  0.00  0.00            
ATOM   3656  CE2 TYR A 451      46.848  46.162  66.269  0.00  0.00            
ATOM   3657  CD2 TYR A 451      47.024  47.558  66.041  0.00  0.00            
ATOM   3658  C   TYR A 451      43.844  50.558  66.899  0.00  0.00            
ATOM   3659  O   TYR A 451      43.014  50.803  66.025  0.00  0.00            
ATOM   3660  N   VAL A 452      43.399  50.310  68.120  0.00  0.00            
ATOM   3661  CA  VAL A 452      41.956  50.277  68.528  0.00  0.00            
ATOM   3662  CB  VAL A 452      41.416  48.880  68.766  0.00  0.00            
ATOM   3663  CG1 VAL A 452      39.946  48.859  68.937  0.00  0.00            
ATOM   3664  CG2 VAL A 452      41.786  47.965  67.606  0.00  0.00            
ATOM   3665  C   VAL A 452      41.507  51.282  69.605  0.00  0.00            
ATOM   3666  O   VAL A 452      40.398  51.778  69.478  0.00  0.00            
ATOM   3667  N   GLY A 453      42.432  51.627  70.513  0.00  0.00            
ATOM   3668  CA  GLY A 453      42.387  52.899  71.179  0.00  0.00            
ATOM   3669  C   GLY A 453      41.258  53.019  72.243  0.00  0.00            
ATOM   3670  O   GLY A 453      41.079  52.040  73.028  0.00  0.00            
ATOM   3671  N   PRO A 454      40.559  54.150  72.383  0.00  0.00            
ATOM   3672  CD  PRO A 454      40.759  55.457  71.775  0.00  0.00            
ATOM   3673  CG  PRO A 454      40.256  56.425  72.865  0.00  0.00            
ATOM   3674  CB  PRO A 454      39.007  55.668  73.440  0.00  0.00            
ATOM   3675  CA  PRO A 454      39.401  54.206  73.325  0.00  0.00            
ATOM   3676  C   PRO A 454      38.193  53.404  72.753  0.00  0.00            
ATOM   3677  O   PRO A 454      37.827  53.518  71.557  0.00  0.00            
ATOM   3678  N   LEU A 455      37.541  52.645  73.676  0.00  0.00            
ATOM   3679  CA  LEU A 455      36.502  51.684  73.395  0.00  0.00            
ATOM   3680  CB  LEU A 455      36.653  50.464  74.393  0.00  0.00            
ATOM   3681  CG  LEU A 455      38.063  49.867  74.352  0.00  0.00            
ATOM   3682  CD1 LEU A 455      38.323  48.812  75.474  0.00  0.00            
ATOM   3683  CD2 LEU A 455      38.383  49.201  72.954  0.00  0.00            
ATOM   3684  C   LEU A 455      34.990  52.266  73.374  0.00  0.00            
ATOM   3685  O   LEU A 455      34.182  51.877  74.188  0.00  0.00            
ATOM   3686  N   ALA A 456      34.763  53.317  72.602  0.00  0.00            
ATOM   3687  CA  ALA A 456      33.777  54.347  72.725  0.00  0.00            
ATOM   3688  CB  ALA A 456      34.164  55.551  71.830  0.00  0.00            
ATOM   3689  C   ALA A 456      32.350  53.922  72.398  0.00  0.00            
ATOM   3690  O   ALA A 456      32.156  52.830  71.791  0.00  0.00            
ATOM   3691  N   ARG A 457      31.345  54.741  72.728  0.00  0.00            
ATOM   3692  CA  ARG A 457      29.912  54.563  72.423  0.00  0.00            
ATOM   3693  CB  ARG A 457      29.368  53.759  73.603  0.00  0.00            
ATOM   3694  CG  ARG A 457      27.978  53.060  73.405  0.00  0.00            
ATOM   3695  CD  ARG A 457      28.016  52.033  72.251  0.00  0.00            
ATOM   3696  NE  ARG A 457      26.659  51.438  72.024  0.00  0.00            
ATOM   3697  CZ  ARG A 457      26.235  50.947  70.932  0.00  0.00            
ATOM   3698  NH1 ARG A 457      26.919  51.000  69.801  0.00  0.00            
ATOM   3699  NH2 ARG A 457      25.006  50.483  70.820  0.00  0.00            
ATOM   3700  C   ARG A 457      29.042  55.780  72.013  0.00  0.00            
ATOM   3701  O   ARG A 457      28.013  55.578  71.404  0.00  0.00            
ATOM   3702  N   GLY A 458      29.624  57.014  72.190  0.00  0.00            
ATOM   3703  CA  GLY A 458      28.968  58.203  71.664  0.00  0.00            
ATOM   3704  C   GLY A 458      29.444  59.492  72.248  0.00  0.00            
ATOM   3705  O   GLY A 458      29.262  60.595  71.738  0.00  0.00            
ATOM   3706  N   ASN A 459      30.125  59.424  73.429  0.00  0.00            
ATOM   3707  CA  ASN A 459      30.723  60.498  74.228  0.00  0.00            
ATOM   3708  CB  ASN A 459      30.402  60.083  75.703  0.00  0.00            
ATOM   3709  CG  ASN A 459      30.465  61.234  76.772  0.00  0.00            
ATOM   3710  OD1 ASN A 459      30.224  62.370  76.401  0.00  0.00            
ATOM   3711  ND2 ASN A 459      30.794  60.894  77.965  0.00  0.00            
ATOM   3712  C   ASN A 459      32.192  60.792  73.922  0.00  0.00            
ATOM   3713  O   ASN A 459      32.868  61.472  74.640  0.00  0.00            
ATOM   3714  N   SER A 460      32.778  60.066  72.928  0.00  0.00            
ATOM   3715  CA  SER A 460      34.140  60.090  72.487  0.00  0.00            
ATOM   3716  CB  SER A 460      34.838  58.774  72.639  0.00  0.00            
ATOM   3717  OG  SER A 460      36.268  58.839  72.414  0.00  0.00            
ATOM   3718  C   SER A 460      34.459  60.590  71.116  0.00  0.00            
ATOM   3719  O   SER A 460      34.046  59.992  70.150  0.00  0.00            
ATOM   3720  N   ARG A 461      35.308  61.623  70.999  0.00  0.00            
ATOM   3721  CA  ARG A 461      35.726  62.327  69.817  0.00  0.00            
ATOM   3722  CB  ARG A 461      35.467  63.822  70.056  0.00  0.00            
ATOM   3723  CG  ARG A 461      36.663  64.521  70.763  0.00  0.00            
ATOM   3724  CD  ARG A 461      36.166  65.721  71.624  0.00  0.00            
ATOM   3725  NE  ARG A 461      37.330  66.141  72.448  0.00  0.00            
ATOM   3726  CZ  ARG A 461      37.719  65.575  73.556  0.00  0.00            
ATOM   3727  NH1 ARG A 461      37.069  64.568  74.120  0.00  0.00            
ATOM   3728  NH2 ARG A 461      38.794  66.059  74.153  0.00  0.00            
ATOM   3729  C   ARG A 461      37.066  61.986  69.150  0.00  0.00            
ATOM   3730  O   ARG A 461      37.244  62.181  67.969  0.00  0.00            
ATOM   3731  N   PHE A 462      37.950  61.400  69.918  0.00  0.00            
ATOM   3732  CA  PHE A 462      39.227  60.915  69.456  0.00  0.00            
ATOM   3733  CB  PHE A 462      40.358  61.418  70.390  0.00  0.00            
ATOM   3734  CG  PHE A 462      40.457  62.953  70.762  0.00  0.00            
ATOM   3735  CD1 PHE A 462      40.121  63.962  69.776  0.00  0.00            
ATOM   3736  CE1 PHE A 462      40.313  65.348  70.050  0.00  0.00            
ATOM   3737  CZ  PHE A 462      40.797  65.711  71.335  0.00  0.00            
ATOM   3738  CE2 PHE A 462      40.928  64.733  72.321  0.00  0.00            
ATOM   3739  CD2 PHE A 462      40.739  63.356  72.048  0.00  0.00            
ATOM   3740  C   PHE A 462      39.276  59.396  69.179  0.00  0.00            
ATOM   3741  O   PHE A 462      40.226  58.905  68.585  0.00  0.00            
ATOM   3742  N   ALA A 463      38.147  58.778  69.457  0.00  0.00            
ATOM   3743  CA  ALA A 463      37.933  57.355  69.209  0.00  0.00            
ATOM   3744  CB  ALA A 463      36.885  56.749  70.114  0.00  0.00            
ATOM   3745  C   ALA A 463      37.631  57.076  67.770  0.00  0.00            
ATOM   3746  O   ALA A 463      37.127  57.977  67.050  0.00  0.00            
ATOM   3747  N   TRP A 464      37.823  55.810  67.342  0.00  0.00            
ATOM   3748  CA  TRP A 464      37.553  55.345  65.959  0.00  0.00            
ATOM   3749  CB  TRP A 464      38.737  55.624  65.064  0.00  0.00            
ATOM   3750  CG  TRP A 464      39.962  54.881  65.489  0.00  0.00            
ATOM   3751  CD1 TRP A 464      40.218  53.591  65.271  0.00  0.00            
ATOM   3752  NE1 TRP A 464      41.458  53.220  65.835  0.00  0.00            
ATOM   3753  CE2 TRP A 464      41.949  54.234  66.607  0.00  0.00            
ATOM   3754  CZ2 TRP A 464      43.071  54.429  67.430  0.00  0.00            
ATOM   3755  CH2 TRP A 464      43.420  55.760  67.791  0.00  0.00            
ATOM   3756  CZ3 TRP A 464      42.611  56.824  67.356  0.00  0.00            
ATOM   3757  CE3 TRP A 464      41.475  56.624  66.667  0.00  0.00            
ATOM   3758  CD2 TRP A 464      41.073  55.319  66.275  0.00  0.00            
ATOM   3759  C   TRP A 464      37.119  53.860  65.787  0.00  0.00            
ATOM   3760  O   TRP A 464      37.006  53.456  64.604  0.00  0.00            
ATOM   3761  N   MET A 465      36.996  53.010  66.777  0.00  0.00            
ATOM   3762  CA  MET A 465      36.659  51.566  66.675  0.00  0.00            
ATOM   3763  CB  MET A 465      36.852  50.982  68.037  0.00  0.00            
ATOM   3764  CG  MET A 465      35.990  51.543  69.124  0.00  0.00            
ATOM   3765  SD  MET A 465      34.402  50.782  69.322  0.00  0.00            
ATOM   3766  CE  MET A 465      34.896  49.177  69.873  0.00  0.00            
ATOM   3767  C   MET A 465      35.275  51.353  66.253  0.00  0.00            
ATOM   3768  O   MET A 465      34.336  52.208  66.300  0.00  0.00            
ATOM   3769  N   THR A 466      35.065  50.122  65.773  0.00  0.00            
ATOM   3770  CA  THR A 466      33.767  49.601  65.354  0.00  0.00            
ATOM   3771  CB  THR A 466      33.823  49.299  63.805  0.00  0.00            
ATOM   3772  CG2 THR A 466      32.506  49.300  63.077  0.00  0.00            
ATOM   3773  OG1 THR A 466      34.603  50.233  63.165  0.00  0.00            
ATOM   3774  C   THR A 466      33.367  48.379  66.192  0.00  0.00            
ATOM   3775  O   THR A 466      34.193  47.515  66.433  0.00  0.00            
ATOM   3776  N   ARG A 467      32.109  48.300  66.485  0.00  0.00            
ATOM   3777  CA  ARG A 467      31.604  47.135  67.223  0.00  0.00            
ATOM   3778  CB  ARG A 467      30.617  47.463  68.330  0.00  0.00            
ATOM   3779  CG  ARG A 467      31.330  48.290  69.483  0.00  0.00            
ATOM   3780  CD  ARG A 467      30.256  48.801  70.426  0.00  0.00            
ATOM   3781  NE  ARG A 467      31.018  49.745  71.344  0.00  0.00            
ATOM   3782  CZ  ARG A 467      31.284  49.603  72.606  0.00  0.00            
ATOM   3783  NH1 ARG A 467      31.294  48.425  73.129  0.00  0.00            
ATOM   3784  NH2 ARG A 467      31.633  50.572  73.347  0.00  0.00            
ATOM   3785  C   ARG A 467      30.933  46.142  66.245  0.00  0.00            
ATOM   3786  O   ARG A 467      30.807  46.362  65.045  0.00  0.00            
ATOM   3787  N   LYS A 468      30.514  44.910  66.739  0.00  0.00            
ATOM   3788  CA  LYS A 468      29.564  43.927  66.057  0.00  0.00            
ATOM   3789  CB  LYS A 468      30.300  42.610  65.879  0.00  0.00            
ATOM   3790  CG  LYS A 468      31.535  42.634  64.928  0.00  0.00            
ATOM   3791  CD  LYS A 468      32.130  41.363  64.410  0.00  0.00            
ATOM   3792  CE  LYS A 468      32.713  40.355  65.424  0.00  0.00            
ATOM   3793  NZ  LYS A 468      33.110  39.035  64.698  0.00  0.00            
ATOM   3794  C   LYS A 468      28.234  43.782  66.751  0.00  0.00            
ATOM   3795  O   LYS A 468      27.157  43.479  66.184  0.00  0.00            
ATOM   3796  N   SER A 469      28.366  43.875  68.059  0.00  0.00            
ATOM   3797  CA  SER A 469      27.343  43.821  69.139  0.00  0.00            
ATOM   3798  CB  SER A 469      27.053  42.318  69.539  0.00  0.00            
ATOM   3799  OG  SER A 469      26.376  42.314  70.795  0.00  0.00            
ATOM   3800  C   SER A 469      27.632  44.767  70.209  0.00  0.00            
ATOM   3801  O   SER A 469      28.748  45.159  70.366  0.00  0.00            
ATOM   3802  N   GLU A 470      26.555  45.224  70.866  0.00  0.00            
ATOM   3803  CA  GLU A 470      26.682  46.227  71.958  0.00  0.00            
ATOM   3804  CB  GLU A 470      25.245  46.753  72.094  0.00  0.00            
ATOM   3805  CG  GLU A 470      24.973  47.983  73.031  0.00  0.00            
ATOM   3806  CD  GLU A 470      24.525  47.643  74.493  0.00  0.00            
ATOM   3807  OE1 GLU A 470      24.749  48.502  75.405  0.00  0.00            
ATOM   3808  OE2 GLU A 470      23.978  46.583  74.825  0.00  0.00            
ATOM   3809  C   GLU A 470      27.181  45.761  73.274  0.00  0.00            
ATOM   3810  O   GLU A 470      27.518  46.631  74.121  0.00  0.00            
ATOM   3811  N   GLU A 471      27.360  44.462  73.459  0.00  0.00            
ATOM   3812  CA  GLU A 471      27.779  43.729  74.676  0.00  0.00            
ATOM   3813  CB  GLU A 471      27.685  42.197  74.424  0.00  0.00            
ATOM   3814  CG  GLU A 471      27.882  41.269  75.579  0.00  0.00            
ATOM   3815  CD  GLU A 471      27.009  41.641  76.746  0.00  0.00            
ATOM   3816  OE1 GLU A 471      27.505  41.528  77.861  0.00  0.00            
ATOM   3817  OE2 GLU A 471      25.896  42.169  76.636  0.00  0.00            
ATOM   3818  C   GLU A 471      29.071  44.289  75.229  0.00  0.00            
ATOM   3819  O   GLU A 471      30.006  44.612  74.459  0.00  0.00            
ATOM   3820  N   THR A 472      29.226  44.512  76.544  0.00  0.00            
ATOM   3821  CA  THR A 472      30.473  45.057  77.115  0.00  0.00            
ATOM   3822  CB  THR A 472      30.378  44.982  78.720  0.00  0.00            
ATOM   3823  CG2 THR A 472      31.603  45.576  79.415  0.00  0.00            
ATOM   3824  OG1 THR A 472      29.262  45.673  79.281  0.00  0.00            
ATOM   3825  C   THR A 472      31.845  44.319  76.730  0.00  0.00            
ATOM   3826  O   THR A 472      32.049  43.111  76.991  0.00  0.00            
ATOM   3827  N   ILE A 473      32.833  45.164  76.333  0.00  0.00            
ATOM   3828  CA  ILE A 473      34.225  44.773  76.110  0.00  0.00            
ATOM   3829  CB  ILE A 473      34.982  45.877  75.248  0.00  0.00            
ATOM   3830  CG2 ILE A 473      36.437  45.589  75.211  0.00  0.00            
ATOM   3831  CG1 ILE A 473      34.324  45.888  73.798  0.00  0.00            
ATOM   3832  CD1 ILE A 473      34.489  47.280  73.174  0.00  0.00            
ATOM   3833  C   ILE A 473      34.988  44.558  77.421  0.00  0.00            
ATOM   3834  O   ILE A 473      34.879  45.389  78.373  0.00  0.00            
ATOM   3835  N   THR A 474      35.843  43.521  77.502  0.00  0.00            
ATOM   3836  CA  THR A 474      36.614  42.959  78.652  0.00  0.00            
ATOM   3837  CB  THR A 474      35.832  41.783  79.408  0.00  0.00            
ATOM   3838  CG2 THR A 474      34.380  42.226  79.820  0.00  0.00            
ATOM   3839  OG1 THR A 474      35.637  40.679  78.531  0.00  0.00            
ATOM   3840  C   THR A 474      37.840  42.191  78.019  0.00  0.00            
ATOM   3841  O   THR A 474      37.769  41.853  76.792  0.00  0.00            
ATOM   3842  N   PRO A 475      38.933  41.780  78.705  0.00  0.00            
ATOM   3843  CD  PRO A 475      39.248  42.112  80.063  0.00  0.00            
ATOM   3844  CG  PRO A 475      40.297  41.157  80.555  0.00  0.00            
ATOM   3845  CB  PRO A 475      41.021  40.948  79.262  0.00  0.00            
ATOM   3846  CA  PRO A 475      39.986  40.870  78.197  0.00  0.00            
ATOM   3847  C   PRO A 475      39.561  39.450  77.845  0.00  0.00            
ATOM   3848  O   PRO A 475      40.397  38.601  77.521  0.00  0.00            
ATOM   3849  N   TRP A 476      38.280  39.227  77.937  0.00  0.00            
ATOM   3850  CA  TRP A 476      37.623  37.877  77.713  0.00  0.00            
ATOM   3851  CB  TRP A 476      36.696  37.353  78.840  0.00  0.00            
ATOM   3852  CG  TRP A 476      37.251  37.699  80.187  0.00  0.00            
ATOM   3853  CD1 TRP A 476      38.492  37.270  80.529  0.00  0.00            
ATOM   3854  NE1 TRP A 476      38.744  37.537  81.871  0.00  0.00            
ATOM   3855  CE2 TRP A 476      37.610  38.170  82.428  0.00  0.00            
ATOM   3856  CZ2 TRP A 476      37.196  38.692  83.679  0.00  0.00            
ATOM   3857  CH2 TRP A 476      35.935  39.145  83.967  0.00  0.00            
ATOM   3858  CZ3 TRP A 476      34.924  39.028  82.932  0.00  0.00            
ATOM   3859  CE3 TRP A 476      35.243  38.560  81.664  0.00  0.00            
ATOM   3860  CD2 TRP A 476      36.589  38.126  81.386  0.00  0.00            
ATOM   3861  C   TRP A 476      36.878  37.803  76.344  0.00  0.00            
ATOM   3862  O   TRP A 476      36.537  36.749  75.893  0.00  0.00            
ATOM   3863  N   ASN A 477      36.611  38.970  75.712  0.00  0.00            
ATOM   3864  CA  ASN A 477      35.813  39.124  74.430  0.00  0.00            
ATOM   3865  CB  ASN A 477      34.304  39.236  74.780  0.00  0.00            
ATOM   3866  CG  ASN A 477      33.947  40.646  75.413  0.00  0.00            
ATOM   3867  OD1 ASN A 477      34.670  41.282  76.162  0.00  0.00            
ATOM   3868  ND2 ASN A 477      32.759  41.115  75.145  0.00  0.00            
ATOM   3869  C   ASN A 477      36.128  40.253  73.523  0.00  0.00            
ATOM   3870  O   ASN A 477      35.378  40.559  72.617  0.00  0.00            
ATOM   3871  N   PHE A 478      37.210  40.947  73.788  0.00  0.00            
ATOM   3872  CA  PHE A 478      37.761  41.969  72.896  0.00  0.00            
ATOM   3873  CB  PHE A 478      39.025  42.460  73.506  0.00  0.00            
ATOM   3874  CG  PHE A 478      39.766  43.594  72.776  0.00  0.00            
ATOM   3875  CD1 PHE A 478      39.286  44.888  72.806  0.00  0.00            
ATOM   3876  CE1 PHE A 478      39.840  45.812  71.910  0.00  0.00            
ATOM   3877  CZ  PHE A 478      40.878  45.480  71.022  0.00  0.00            
ATOM   3878  CE2 PHE A 478      41.281  44.136  71.021  0.00  0.00            
ATOM   3879  CD2 PHE A 478      40.802  43.242  71.985  0.00  0.00            
ATOM   3880  C   PHE A 478      37.920  41.477  71.422  0.00  0.00            
ATOM   3881  O   PHE A 478      37.748  42.211  70.464  0.00  0.00            
ATOM   3882  N   GLU A 479      38.198  40.179  71.370  0.00  0.00            
ATOM   3883  CA  GLU A 479      38.330  39.479  70.031  0.00  0.00            
ATOM   3884  CB  GLU A 479      39.130  38.228  70.348  0.00  0.00            
ATOM   3885  CG  GLU A 479      40.654  38.481  70.583  0.00  0.00            
ATOM   3886  CD  GLU A 479      41.441  38.966  69.397  0.00  0.00            
ATOM   3887  OE1 GLU A 479      42.391  39.757  69.524  0.00  0.00            
ATOM   3888  OE2 GLU A 479      41.055  38.609  68.260  0.00  0.00            
ATOM   3889  C   GLU A 479      36.992  39.206  69.211  0.00  0.00            
ATOM   3890  O   GLU A 479      37.038  39.043  67.972  0.00  0.00            
ATOM   3891  N   GLU A 480      35.927  39.134  70.035  0.00  0.00            
ATOM   3892  CA  GLU A 480      34.566  38.720  69.595  0.00  0.00            
ATOM   3893  CB  GLU A 480      33.893  37.608  70.459  0.00  0.00            
ATOM   3894  CG  GLU A 480      34.709  36.331  70.349  0.00  0.00            
ATOM   3895  CD  GLU A 480      34.683  35.655  68.950  0.00  0.00            
ATOM   3896  OE1 GLU A 480      35.707  35.030  68.531  0.00  0.00            
ATOM   3897  OE2 GLU A 480      33.594  35.566  68.396  0.00  0.00            
ATOM   3898  C   GLU A 480      33.566  39.856  69.378  0.00  0.00            
ATOM   3899  O   GLU A 480      32.722  39.734  68.467  0.00  0.00            
ATOM   3900  N   VAL A 481      33.598  41.042  70.087  0.00  0.00            
ATOM   3901  CA  VAL A 481      32.598  42.068  69.898  0.00  0.00            
ATOM   3902  CB  VAL A 481      31.988  42.350  71.357  0.00  0.00            
ATOM   3903  CG1 VAL A 481      31.523  41.025  71.895  0.00  0.00            
ATOM   3904  CG2 VAL A 481      32.858  43.149  72.335  0.00  0.00            
ATOM   3905  C   VAL A 481      33.163  43.285  69.130  0.00  0.00            
ATOM   3906  O   VAL A 481      32.322  44.086  68.728  0.00  0.00            
ATOM   3907  N   VAL A 482      34.475  43.398  68.867  0.00  0.00            
ATOM   3908  CA  VAL A 482      35.022  44.407  67.987  0.00  0.00            
ATOM   3909  CB  VAL A 482      36.515  44.588  68.369  0.00  0.00            
ATOM   3910  CG1 VAL A 482      37.192  45.640  67.465  0.00  0.00            
ATOM   3911  CG2 VAL A 482      36.850  45.147  69.763  0.00  0.00            
ATOM   3912  C   VAL A 482      34.958  43.941  66.522  0.00  0.00            
ATOM   3913  O   VAL A 482      35.364  42.813  66.183  0.00  0.00            
ATOM   3914  N   ASP A 483      34.589  44.815  65.608  0.00  0.00            
ATOM   3915  CA  ASP A 483      34.950  44.487  64.206  0.00  0.00            
ATOM   3916  CB  ASP A 483      33.852  45.181  63.366  0.00  0.00            
ATOM   3917  CG  ASP A 483      33.891  44.723  61.929  0.00  0.00            
ATOM   3918  OD1 ASP A 483      34.715  43.913  61.488  0.00  0.00            
ATOM   3919  OD2 ASP A 483      33.030  45.174  61.181  0.00  0.00            
ATOM   3920  C   ASP A 483      36.417  44.928  63.906  0.00  0.00            
ATOM   3921  O   ASP A 483      36.671  46.071  63.489  0.00  0.00            
ATOM   3922  N   LYS A 484      37.443  44.043  64.162  0.00  0.00            
ATOM   3923  CA  LYS A 484      38.866  44.391  64.383  0.00  0.00            
ATOM   3924  CB  LYS A 484      39.595  43.116  64.777  0.00  0.00            
ATOM   3925  CG  LYS A 484      39.027  42.526  66.083  0.00  0.00            
ATOM   3926  CD  LYS A 484      39.522  41.125  66.515  0.00  0.00            
ATOM   3927  CE  LYS A 484      38.988  40.078  65.552  0.00  0.00            
ATOM   3928  NZ  LYS A 484      39.634  38.729  65.674  0.00  0.00            
ATOM   3929  C   LYS A 484      39.543  45.045  63.260  0.00  0.00            
ATOM   3930  O   LYS A 484      40.160  46.085  63.412  0.00  0.00            
ATOM   3931  N   GLY A 485      39.299  44.604  62.012  0.00  0.00            
ATOM   3932  CA  GLY A 485      39.860  45.085  60.762  0.00  0.00            
ATOM   3933  C   GLY A 485      39.289  46.439  60.324  0.00  0.00            
ATOM   3934  O   GLY A 485      40.026  47.385  60.057  0.00  0.00            
ATOM   3935  N   ALA A 486      38.014  46.672  60.501  0.00  0.00            
ATOM   3936  CA  ALA A 486      37.394  47.992  60.187  0.00  0.00            
ATOM   3937  CB  ALA A 486      35.835  47.803  60.145  0.00  0.00            
ATOM   3938  C   ALA A 486      37.867  48.967  61.211  0.00  0.00            
ATOM   3939  O   ALA A 486      38.181  50.063  60.813  0.00  0.00            
ATOM   3940  N   SER A 487      37.972  48.602  62.513  0.00  0.00            
ATOM   3941  CA  SER A 487      38.462  49.473  63.559  0.00  0.00            
ATOM   3942  CB  SER A 487      38.456  48.716  64.896  0.00  0.00            
ATOM   3943  OG  SER A 487      37.177  48.147  65.152  0.00  0.00            
ATOM   3944  C   SER A 487      39.913  49.844  63.326  0.00  0.00            
ATOM   3945  O   SER A 487      40.300  51.011  63.359  0.00  0.00            
ATOM   3946  N   ALA A 488      40.756  48.853  62.971  0.00  0.00            
ATOM   3947  CA  ALA A 488      42.170  48.980  62.565  0.00  0.00            
ATOM   3948  CB  ALA A 488      42.684  47.572  62.410  0.00  0.00            
ATOM   3949  C   ALA A 488      42.621  49.832  61.342  0.00  0.00            
ATOM   3950  O   ALA A 488      43.711  50.484  61.279  0.00  0.00            
ATOM   3951  N   GLN A 489      41.725  49.764  60.408  0.00  0.00            
ATOM   3952  CA  GLN A 489      41.725  50.636  59.195  0.00  0.00            
ATOM   3953  CB  GLN A 489      40.798  50.005  58.097  0.00  0.00            
ATOM   3954  CG  GLN A 489      40.539  50.861  56.876  0.00  0.00            
ATOM   3955  CD  GLN A 489      39.859  49.897  55.875  0.00  0.00            
ATOM   3956  OE1 GLN A 489      39.860  48.621  55.847  0.00  0.00            
ATOM   3957  NE2 GLN A 489      39.260  50.481  54.872  0.00  0.00            
ATOM   3958  C   GLN A 489      41.267  52.026  59.525  0.00  0.00            
ATOM   3959  O   GLN A 489      41.823  53.031  59.089  0.00  0.00            
ATOM   3960  N   SER A 490      40.261  52.076  60.359  0.00  0.00            
ATOM   3961  CA  SER A 490      39.654  53.388  60.811  0.00  0.00            
ATOM   3962  CB  SER A 490      38.326  53.185  61.523  0.00  0.00            
ATOM   3963  OG  SER A 490      37.458  52.620  60.647  0.00  0.00            
ATOM   3964  C   SER A 490      40.624  54.183  61.639  0.00  0.00            
ATOM   3965  O   SER A 490      40.515  55.363  61.755  0.00  0.00            
ATOM   3966  N   PHE A 491      41.563  53.555  62.376  0.00  0.00            
ATOM   3967  CA  PHE A 491      42.855  54.183  62.804  0.00  0.00            
ATOM   3968  CB  PHE A 491      43.798  53.219  63.439  0.00  0.00            
ATOM   3969  CG  PHE A 491      45.104  53.729  64.055  0.00  0.00            
ATOM   3970  CD1 PHE A 491      46.301  53.049  63.844  0.00  0.00            
ATOM   3971  CE1 PHE A 491      47.514  53.419  64.489  0.00  0.00            
ATOM   3972  CZ  PHE A 491      47.465  54.640  65.254  0.00  0.00            
ATOM   3973  CE2 PHE A 491      46.305  55.311  65.508  0.00  0.00            
ATOM   3974  CD2 PHE A 491      45.102  54.910  64.866  0.00  0.00            
ATOM   3975  C   PHE A 491      43.578  55.009  61.743  0.00  0.00            
ATOM   3976  O   PHE A 491      43.718  56.204  61.916  0.00  0.00            
ATOM   3977  N   ILE A 492      43.964  54.388  60.631  0.00  0.00            
ATOM   3978  CA  ILE A 492      44.779  54.978  59.563  0.00  0.00            
ATOM   3979  CB  ILE A 492      45.432  53.913  58.639  0.00  0.00            
ATOM   3980  CG2 ILE A 492      46.253  54.549  57.476  0.00  0.00            
ATOM   3981  CG1 ILE A 492      46.098  52.782  59.371  0.00  0.00            
ATOM   3982  CD1 ILE A 492      47.221  53.182  60.340  0.00  0.00            
ATOM   3983  C   ILE A 492      44.000  56.076  58.860  0.00  0.00            
ATOM   3984  O   ILE A 492      44.590  57.187  58.685  0.00  0.00            
ATOM   3985  N   GLU A 493      42.712  55.851  58.514  0.00  0.00            
ATOM   3986  CA  GLU A 493      41.707  56.739  57.999  0.00  0.00            
ATOM   3987  CB  GLU A 493      40.379  55.886  57.642  0.00  0.00            
ATOM   3988  CG  GLU A 493      40.639  54.756  56.617  0.00  0.00            
ATOM   3989  CD  GLU A 493      39.412  54.082  56.050  0.00  0.00            
ATOM   3990  OE1 GLU A 493      38.248  54.301  56.663  0.00  0.00            
ATOM   3991  OE2 GLU A 493      39.496  53.398  55.004  0.00  0.00            
ATOM   3992  C   GLU A 493      41.366  57.987  58.908  0.00  0.00            
ATOM   3993  O   GLU A 493      40.858  58.982  58.433  0.00  0.00            
ATOM   3994  N   ARG A 494      41.670  57.901  60.195  0.00  0.00            
ATOM   3995  CA  ARG A 494      41.642  59.029  61.210  0.00  0.00            
ATOM   3996  CB  ARG A 494      41.213  58.374  62.555  0.00  0.00            
ATOM   3997  CG  ARG A 494      41.298  59.217  63.848  0.00  0.00            
ATOM   3998  CD  ARG A 494      40.248  60.345  63.958  0.00  0.00            
ATOM   3999  NE  ARG A 494      40.468  61.574  63.180  0.00  0.00            
ATOM   4000  CZ  ARG A 494      39.635  62.615  63.286  0.00  0.00            
ATOM   4001  NH1 ARG A 494      38.652  62.699  64.105  0.00  0.00            
ATOM   4002  NH2 ARG A 494      39.763  63.554  62.441  0.00  0.00            
ATOM   4003  C   ARG A 494      42.972  59.796  61.231  0.00  0.00            
ATOM   4004  O   ARG A 494      42.879  60.964  61.594  0.00  0.00            
ATOM   4005  N   MET A 495      44.165  59.248  60.856  0.00  0.00            
ATOM   4006  CA  MET A 495      45.387  59.986  60.851  0.00  0.00            
ATOM   4007  CB  MET A 495      46.479  59.178  61.659  0.00  0.00            
ATOM   4008  CG  MET A 495      45.978  58.752  63.027  0.00  0.00            
ATOM   4009  SD  MET A 495      45.251  60.192  63.939  0.00  0.00            
ATOM   4010  CE  MET A 495      44.897  59.398  65.529  0.00  0.00            
ATOM   4011  C   MET A 495      45.969  60.429  59.469  0.00  0.00            
ATOM   4012  O   MET A 495      46.956  61.176  59.436  0.00  0.00            
ATOM   4013  N   THR A 496      45.414  59.803  58.409  0.00  0.00            
ATOM   4014  CA  THR A 496      45.891  60.059  57.053  0.00  0.00            
ATOM   4015  CB  THR A 496      45.615  58.883  56.101  0.00  0.00            
ATOM   4016  CG2 THR A 496      44.117  58.656  55.945  0.00  0.00            
ATOM   4017  OG1 THR A 496      46.219  58.986  54.800  0.00  0.00            
ATOM   4018  C   THR A 496      45.246  61.391  56.504  0.00  0.00            
ATOM   4019  O   THR A 496      44.229  61.913  57.046  0.00  0.00            
ATOM   4020  N   ASN A 497      45.747  61.847  55.356  0.00  0.00            
ATOM   4021  CA  ASN A 497      45.198  63.014  54.597  0.00  0.00            
ATOM   4022  CB  ASN A 497      46.136  64.136  54.897  0.00  0.00            
ATOM   4023  CG  ASN A 497      45.529  65.471  54.519  0.00  0.00            
ATOM   4024  OD1 ASN A 497      44.446  65.825  54.799  0.00  0.00            
ATOM   4025  ND2 ASN A 497      46.121  66.247  53.640  0.00  0.00            
ATOM   4026  C   ASN A 497      45.008  62.616  53.076  0.00  0.00            
ATOM   4027  O   ASN A 497      45.416  61.538  52.609  0.00  0.00            
ATOM   4028  N   PHE A 498      44.365  63.522  52.329  0.00  0.00            
ATOM   4029  CA  PHE A 498      44.019  63.191  50.901  0.00  0.00            
ATOM   4030  CB  PHE A 498      42.658  63.796  50.677  0.00  0.00            
ATOM   4031  CG  PHE A 498      42.544  65.212  51.026  0.00  0.00            
ATOM   4032  CD1 PHE A 498      42.845  66.249  50.103  0.00  0.00            
ATOM   4033  CE1 PHE A 498      42.761  67.678  50.371  0.00  0.00            
ATOM   4034  CZ  PHE A 498      42.173  67.984  51.615  0.00  0.00            
ATOM   4035  CE2 PHE A 498      41.859  67.013  52.575  0.00  0.00            
ATOM   4036  CD2 PHE A 498      42.000  65.620  52.290  0.00  0.00            
ATOM   4037  C   PHE A 498      45.063  63.693  49.940  0.00  0.00            
ATOM   4038  O   PHE A 498      45.996  64.351  50.299  0.00  0.00            
ATOM   4039  N   ASP A 499      44.889  63.412  48.626  0.00  0.00            
ATOM   4040  CA  ASP A 499      45.804  64.009  47.638  0.00  0.00            
ATOM   4041  CB  ASP A 499      45.756  63.115  46.424  0.00  0.00            
ATOM   4042  CG  ASP A 499      46.422  63.732  45.182  0.00  0.00            
ATOM   4043  OD1 ASP A 499      46.409  63.010  44.135  0.00  0.00            
ATOM   4044  OD2 ASP A 499      47.027  64.835  45.225  0.00  0.00            
ATOM   4045  C   ASP A 499      45.348  65.492  47.493  0.00  0.00            
ATOM   4046  O   ASP A 499      44.287  65.852  46.979  0.00  0.00            
ATOM   4047  N   LYS A 500      46.217  66.335  47.954  0.00  0.00            
ATOM   4048  CA  LYS A 500      45.892  67.716  47.965  0.00  0.00            
ATOM   4049  CB  LYS A 500      46.840  68.570  48.798  0.00  0.00            
ATOM   4050  CG  LYS A 500      47.087  68.112  50.213  0.00  0.00            
ATOM   4051  CD  LYS A 500      48.027  69.044  51.011  0.00  0.00            
ATOM   4052  CE  LYS A 500      48.642  68.535  52.428  0.00  0.00            
ATOM   4053  NZ  LYS A 500      49.525  67.420  52.216  0.00  0.00            
ATOM   4054  C   LYS A 500      45.818  68.352  46.572  0.00  0.00            
ATOM   4055  O   LYS A 500      45.411  69.559  46.538  0.00  0.00            
ATOM   4056  N   ASN A 501      46.078  67.671  45.506  0.00  0.00            
ATOM   4057  CA  ASN A 501      45.616  68.035  44.113  0.00  0.00            
ATOM   4058  CB  ASN A 501      46.683  67.550  43.094  0.00  0.00            
ATOM   4059  CG  ASN A 501      48.171  67.703  43.429  0.00  0.00            
ATOM   4060  OD1 ASN A 501      48.849  68.666  43.100  0.00  0.00            
ATOM   4061  ND2 ASN A 501      48.633  66.761  44.238  0.00  0.00            
ATOM   4062  C   ASN A 501      44.186  67.513  43.743  0.00  0.00            
ATOM   4063  O   ASN A 501      43.507  68.260  43.016  0.00  0.00            
ATOM   4064  N   LEU A 502      43.720  66.361  44.289  0.00  0.00            
ATOM   4065  CA  LEU A 502      42.329  65.925  44.115  0.00  0.00            
ATOM   4066  CB  LEU A 502      42.202  64.652  43.192  0.00  0.00            
ATOM   4067  CG  LEU A 502      42.547  64.903  41.767  0.00  0.00            
ATOM   4068  CD1 LEU A 502      42.552  63.574  40.954  0.00  0.00            
ATOM   4069  CD2 LEU A 502      41.501  65.846  41.116  0.00  0.00            
ATOM   4070  C   LEU A 502      41.630  65.674  45.511  0.00  0.00            
ATOM   4071  O   LEU A 502      41.543  64.541  46.028  0.00  0.00            
ATOM   4072  N   PRO A 503      40.993  66.692  46.067  0.00  0.00            
ATOM   4073  CD  PRO A 503      41.110  68.127  45.750  0.00  0.00            
ATOM   4074  CG  PRO A 503      40.896  68.937  46.936  0.00  0.00            
ATOM   4075  CB  PRO A 503      40.053  68.056  47.826  0.00  0.00            
ATOM   4076  CA  PRO A 503      40.540  66.630  47.454  0.00  0.00            
ATOM   4077  C   PRO A 503      39.538  65.480  47.825  0.00  0.00            
ATOM   4078  O   PRO A 503      39.436  65.065  49.007  0.00  0.00            
ATOM   4079  N   ASN A 504      38.880  64.830  46.857  0.00  0.00            
ATOM   4080  CA  ASN A 504      37.965  63.702  47.095  0.00  0.00            
ATOM   4081  CB  ASN A 504      37.025  63.636  45.842  0.00  0.00            
ATOM   4082  CG  ASN A 504      35.903  64.683  45.885  0.00  0.00            
ATOM   4083  OD1 ASN A 504      34.831  64.435  46.410  0.00  0.00            
ATOM   4084  ND2 ASN A 504      36.093  65.847  45.391  0.00  0.00            
ATOM   4085  C   ASN A 504      38.664  62.350  47.348  0.00  0.00            
ATOM   4086  O   ASN A 504      37.971  61.337  47.515  0.00  0.00            
ATOM   4087  N   GLU A 505      39.958  62.331  47.174  0.00  0.00            
ATOM   4088  CA  GLU A 505      40.689  61.044  46.878  0.00  0.00            
ATOM   4089  CB  GLU A 505      41.336  61.074  45.474  0.00  0.00            
ATOM   4090  CG  GLU A 505      40.313  61.100  44.297  0.00  0.00            
ATOM   4091  CD  GLU A 505      39.286  59.970  44.350  0.00  0.00            
ATOM   4092  OE1 GLU A 505      39.652  58.827  44.760  0.00  0.00            
ATOM   4093  OE2 GLU A 505      38.182  60.125  43.753  0.00  0.00            
ATOM   4094  C   GLU A 505      41.820  60.769  47.930  0.00  0.00            
ATOM   4095  O   GLU A 505      42.488  61.636  48.370  0.00  0.00            
ATOM   4096  N   LYS A 506      42.004  59.476  48.311  0.00  0.00            
ATOM   4097  CA  LYS A 506      43.110  59.099  49.207  0.00  0.00            
ATOM   4098  CB  LYS A 506      42.901  57.637  49.692  0.00  0.00            
ATOM   4099  CG  LYS A 506      41.724  57.320  50.603  0.00  0.00            
ATOM   4100  CD  LYS A 506      41.350  55.864  50.775  0.00  0.00            
ATOM   4101  CE  LYS A 506      40.033  55.739  51.491  0.00  0.00            
ATOM   4102  NZ  LYS A 506      39.634  54.279  51.524  0.00  0.00            
ATOM   4103  C   LYS A 506      44.422  59.156  48.527  0.00  0.00            
ATOM   4104  O   LYS A 506      44.464  59.164  47.309  0.00  0.00            
ATOM   4105  N   VAL A 507      45.543  59.112  49.235  0.00  0.00            
ATOM   4106  CA  VAL A 507      46.880  58.928  48.656  0.00  0.00            
ATOM   4107  CB  VAL A 507      48.002  59.570  49.459  0.00  0.00            
ATOM   4108  CG1 VAL A 507      47.678  61.094  49.827  0.00  0.00            
ATOM   4109  CG2 VAL A 507      48.365  58.840  50.726  0.00  0.00            
ATOM   4110  C   VAL A 507      47.192  57.420  48.364  0.00  0.00            
ATOM   4111  O   VAL A 507      46.597  56.527  48.968  0.00  0.00            
ATOM   4112  N   LEU A 508      48.245  57.155  47.643  0.00  0.00            
ATOM   4113  CA  LEU A 508      48.765  55.821  47.416  0.00  0.00            
ATOM   4114  CB  LEU A 508      49.489  55.764  46.020  0.00  0.00            
ATOM   4115  CG  LEU A 508      48.480  55.772  44.838  0.00  0.00            
ATOM   4116  CD1 LEU A 508      49.163  56.105  43.574  0.00  0.00            
ATOM   4117  CD2 LEU A 508      47.814  54.446  44.772  0.00  0.00            
ATOM   4118  C   LEU A 508      49.706  55.299  48.527  0.00  0.00            
ATOM   4119  O   LEU A 508      50.476  56.102  49.046  0.00  0.00            
ATOM   4120  N   PRO A 509      49.656  53.995  48.828  0.00  0.00            
ATOM   4121  CD  PRO A 509      48.711  53.038  48.413  0.00  0.00            
ATOM   4122  CG  PRO A 509      49.232  51.748  48.876  0.00  0.00            
ATOM   4123  CB  PRO A 509      50.019  52.015  50.128  0.00  0.00            
ATOM   4124  CA  PRO A 509      50.537  53.391  49.784  0.00  0.00            
ATOM   4125  C   PRO A 509      51.941  53.238  49.196  0.00  0.00            
ATOM   4126  O   PRO A 509      52.007  52.998  48.011  0.00  0.00            
ATOM   4127  N   LYS A 510      53.014  53.560  49.952  0.00  0.00            
ATOM   4128  CA  LYS A 510      54.386  53.725  49.327  0.00  0.00            
ATOM   4129  CB  LYS A 510      55.441  54.238  50.309  0.00  0.00            
ATOM   4130  CG  LYS A 510      55.856  53.201  51.392  0.00  0.00            
ATOM   4131  CD  LYS A 510      56.506  53.733  52.651  0.00  0.00            
ATOM   4132  CE  LYS A 510      57.891  54.360  52.478  0.00  0.00            
ATOM   4133  NZ  LYS A 510      58.539  54.777  53.784  0.00  0.00            
ATOM   4134  C   LYS A 510      54.930  52.494  48.703  0.00  0.00            
ATOM   4135  O   LYS A 510      55.777  52.614  47.809  0.00  0.00            
ATOM   4136  N   HIE A 511      54.537  51.274  49.155  0.00  0.00            
ATOM   4137  CA  HIE A 511      54.877  49.975  48.587  0.00  0.00            
ATOM   4138  CB  HIE A 511      55.029  48.837  49.701  0.00  0.00            
ATOM   4139  CG  HIE A 511      56.223  49.076  50.572  0.00  0.00            
ATOM   4140  ND1 HIE A 511      57.578  49.047  50.194  0.00  0.00            
ATOM   4141  CE1 HIE A 511      58.305  49.561  51.155  0.00  0.00            
ATOM   4142  NE2 HIE A 511      57.547  49.956  52.174  0.00  0.00            
ATOM   4143  CD2 HIE A 511      56.202  49.656  51.807  0.00  0.00            
ATOM   4144  C   HIE A 511      54.034  49.568  47.344  0.00  0.00            
ATOM   4145  O   HIE A 511      54.276  48.473  46.822  0.00  0.00            
ATOM   4146  N   SER A 512      53.185  50.511  46.797  0.00  0.00            
ATOM   4147  CA  SER A 512      52.308  50.267  45.687  0.00  0.00            
ATOM   4148  CB  SER A 512      51.189  51.274  45.485  0.00  0.00            
ATOM   4149  OG  SER A 512      50.624  51.328  44.202  0.00  0.00            
ATOM   4150  C   SER A 512      53.098  50.032  44.415  0.00  0.00            
ATOM   4151  O   SER A 512      54.116  50.648  44.226  0.00  0.00            
ATOM   4152  N   LEU A 513      52.548  49.153  43.597  0.00  0.00            
ATOM   4153  CA  LEU A 513      53.098  48.862  42.225  0.00  0.00            
ATOM   4154  CB  LEU A 513      52.449  47.526  41.710  0.00  0.00            
ATOM   4155  CG  LEU A 513      53.166  46.323  42.416  0.00  0.00            
ATOM   4156  CD1 LEU A 513      52.594  45.938  43.758  0.00  0.00            
ATOM   4157  CD2 LEU A 513      53.311  45.105  41.534  0.00  0.00            
ATOM   4158  C   LEU A 513      52.899  50.025  41.306  0.00  0.00            
ATOM   4159  O   LEU A 513      53.577  50.015  40.302  0.00  0.00            
ATOM   4160  N   LEU A 514      51.939  50.911  41.482  0.00  0.00            
ATOM   4161  CA  LEU A 514      51.863  52.106  40.632  0.00  0.00            
ATOM   4162  CB  LEU A 514      50.468  52.701  40.668  0.00  0.00            
ATOM   4163  CG  LEU A 514      50.280  53.907  39.761  0.00  0.00            
ATOM   4164  CD1 LEU A 514      50.154  53.684  38.251  0.00  0.00            
ATOM   4165  CD2 LEU A 514      49.000  54.614  40.171  0.00  0.00            
ATOM   4166  C   LEU A 514      52.903  53.095  41.082  0.00  0.00            
ATOM   4167  O   LEU A 514      53.594  53.677  40.279  0.00  0.00            
ATOM   4168  N   TYR A 515      53.157  53.239  42.413  0.00  0.00            
ATOM   4169  CA  TYR A 515      54.059  54.231  43.028  0.00  0.00            
ATOM   4170  CB  TYR A 515      53.730  54.407  44.520  0.00  0.00            
ATOM   4171  CG  TYR A 515      53.677  55.846  45.010  0.00  0.00            
ATOM   4172  CD1 TYR A 515      52.627  56.647  44.533  0.00  0.00            
ATOM   4173  CE1 TYR A 515      52.640  58.023  44.794  0.00  0.00            
ATOM   4174  CZ  TYR A 515      53.629  58.533  45.652  0.00  0.00            
ATOM   4175  OH  TYR A 515      53.606  59.885  45.882  0.00  0.00            
ATOM   4176  CE2 TYR A 515      54.681  57.742  46.096  0.00  0.00            
ATOM   4177  CD2 TYR A 515      54.673  56.362  45.811  0.00  0.00            
ATOM   4178  C   TYR A 515      55.538  54.049  42.687  0.00  0.00            
ATOM   4179  O   TYR A 515      56.200  55.016  42.426  0.00  0.00            
ATOM   4180  N   GLU A 516      55.957  52.777  42.622  0.00  0.00            
ATOM   4181  CA  GLU A 516      57.390  52.522  42.423  0.00  0.00            
ATOM   4182  CB  GLU A 516      57.826  51.066  42.703  0.00  0.00            
ATOM   4183  CG  GLU A 516      57.660  50.374  44.027  0.00  0.00            
ATOM   4184  CD  GLU A 516      58.521  50.952  45.123  0.00  0.00            
ATOM   4185  OE1 GLU A 516      59.003  52.144  45.074  0.00  0.00            
ATOM   4186  OE2 GLU A 516      58.771  50.241  46.138  0.00  0.00            
ATOM   4187  C   GLU A 516      57.796  53.026  40.961  0.00  0.00            
ATOM   4188  O   GLU A 516      58.709  53.880  40.840  0.00  0.00            
ATOM   4189  N   TYR A 517      57.048  52.594  39.953  0.00  0.00            
ATOM   4190  CA  TYR A 517      57.069  53.065  38.543  0.00  0.00            
ATOM   4191  CB  TYR A 517      56.087  52.220  37.739  0.00  0.00            
ATOM   4192  CG  TYR A 517      56.593  50.825  37.391  0.00  0.00            
ATOM   4193  CD1 TYR A 517      57.779  50.765  36.623  0.00  0.00            
ATOM   4194  CE1 TYR A 517      58.412  49.530  36.390  0.00  0.00            
ATOM   4195  CZ  TYR A 517      57.848  48.322  36.795  0.00  0.00            
ATOM   4196  OH  TYR A 517      58.460  47.078  36.569  0.00  0.00            
ATOM   4197  CE2 TYR A 517      56.726  48.384  37.618  0.00  0.00            
ATOM   4198  CD2 TYR A 517      56.138  49.612  37.960  0.00  0.00            
ATOM   4199  C   TYR A 517      56.646  54.512  38.363  0.00  0.00            
ATOM   4200  O   TYR A 517      57.317  55.172  37.582  0.00  0.00            
ATOM   4201  N   PHE A 518      55.685  55.097  39.121  0.00  0.00            
ATOM   4202  CA  PHE A 518      55.401  56.574  38.965  0.00  0.00            
ATOM   4203  CB  PHE A 518      54.200  56.959  39.804  0.00  0.00            
ATOM   4204  CG  PHE A 518      54.118  58.440  40.163  0.00  0.00            
ATOM   4205  CD1 PHE A 518      53.869  59.414  39.166  0.00  0.00            
ATOM   4206  CE1 PHE A 518      53.885  60.834  39.483  0.00  0.00            
ATOM   4207  CZ  PHE A 518      54.257  61.220  40.785  0.00  0.00            
ATOM   4208  CE2 PHE A 518      54.536  60.271  41.792  0.00  0.00            
ATOM   4209  CD2 PHE A 518      54.476  58.918  41.447  0.00  0.00            
ATOM   4210  C   PHE A 518      56.705  57.434  39.303  0.00  0.00            
ATOM   4211  O   PHE A 518      57.100  58.365  38.578  0.00  0.00            
ATOM   4212  N   THR A 519      57.416  57.057  40.387  0.00  0.00            
ATOM   4213  CA  THR A 519      58.617  57.751  40.882  0.00  0.00            
ATOM   4214  CB  THR A 519      58.906  57.554  42.357  0.00  0.00            
ATOM   4215  CG2 THR A 519      57.705  57.931  43.302  0.00  0.00            
ATOM   4216  OG1 THR A 519      59.224  56.183  42.611  0.00  0.00            
ATOM   4217  C   THR A 519      59.948  57.434  40.017  0.00  0.00            
ATOM   4218  O   THR A 519      60.701  58.407  39.766  0.00  0.00            
ATOM   4219  N   VAL A 520      60.149  56.237  39.408  0.00  0.00            
ATOM   4220  CA  VAL A 520      61.210  56.004  38.428  0.00  0.00            
ATOM   4221  CB  VAL A 520      61.417  54.496  38.260  0.00  0.00            
ATOM   4222  CG1 VAL A 520      62.451  54.178  37.142  0.00  0.00            
ATOM   4223  CG2 VAL A 520      61.970  53.879  39.558  0.00  0.00            
ATOM   4224  C   VAL A 520      61.075  56.833  37.175  0.00  0.00            
ATOM   4225  O   VAL A 520      61.965  57.650  36.940  0.00  0.00            
ATOM   4226  N   TYR A 521      59.932  56.824  36.537  0.00  0.00            
ATOM   4227  CA  TYR A 521      59.741  57.558  35.252  0.00  0.00            
ATOM   4228  CB  TYR A 521      58.560  56.969  34.477  0.00  0.00            
ATOM   4229  CG  TYR A 521      59.055  55.688  33.735  0.00  0.00            
ATOM   4230  CD1 TYR A 521      58.716  54.369  34.242  0.00  0.00            
ATOM   4231  CE1 TYR A 521      58.894  53.189  33.443  0.00  0.00            
ATOM   4232  CZ  TYR A 521      59.511  53.319  32.167  0.00  0.00            
ATOM   4233  OH  TYR A 521      59.709  52.218  31.387  0.00  0.00            
ATOM   4234  CE2 TYR A 521      59.897  54.625  31.726  0.00  0.00            
ATOM   4235  CD2 TYR A 521      59.575  55.785  32.463  0.00  0.00            
ATOM   4236  C   TYR A 521      59.676  59.118  35.535  0.00  0.00            
ATOM   4237  O   TYR A 521      60.220  59.887  34.712  0.00  0.00            
ATOM   4238  N   ASN A 522      59.114  59.614  36.649  0.00  0.00            
ATOM   4239  CA  ASN A 522      59.141  61.064  36.880  0.00  0.00            
ATOM   4240  CB  ASN A 522      58.144  61.572  37.953  0.00  0.00            
ATOM   4241  CG  ASN A 522      58.009  63.102  38.157  0.00  0.00            
ATOM   4242  OD1 ASN A 522      57.656  63.828  37.261  0.00  0.00            
ATOM   4243  ND2 ASN A 522      58.127  63.557  39.362  0.00  0.00            
ATOM   4244  C   ASN A 522      60.511  61.640  37.312  0.00  0.00            
ATOM   4245  O   ASN A 522      60.945  62.700  36.799  0.00  0.00            
ATOM   4246  N   GLU A 523      61.289  60.888  38.110  0.00  0.00            
ATOM   4247  CA  GLU A 523      62.737  61.211  38.225  0.00  0.00            
ATOM   4248  CB  GLU A 523      63.407  60.466  39.390  0.00  0.00            
ATOM   4249  CG  GLU A 523      62.924  60.753  40.826  0.00  0.00            
ATOM   4250  CD  GLU A 523      62.773  62.262  40.969  0.00  0.00            
ATOM   4251  OE1 GLU A 523      61.606  62.775  40.867  0.00  0.00            
ATOM   4252  OE2 GLU A 523      63.886  62.872  40.887  0.00  0.00            
ATOM   4253  C   GLU A 523      63.551  61.011  36.958  0.00  0.00            
ATOM   4254  O   GLU A 523      64.345  61.896  36.610  0.00  0.00            
ATOM   4255  N   LEU A 524      63.337  59.921  36.238  0.00  0.00            
ATOM   4256  CA  LEU A 524      63.957  59.801  34.922  0.00  0.00            
ATOM   4257  CB  LEU A 524      63.736  58.400  34.413  0.00  0.00            
ATOM   4258  CG  LEU A 524      64.675  57.251  34.871  0.00  0.00            
ATOM   4259  CD1 LEU A 524      64.407  55.869  34.317  0.00  0.00            
ATOM   4260  CD2 LEU A 524      66.138  57.543  34.555  0.00  0.00            
ATOM   4261  C   LEU A 524      63.567  60.846  33.867  0.00  0.00            
ATOM   4262  O   LEU A 524      64.392  61.173  32.962  0.00  0.00            
ATOM   4263  N   THR A 525      62.381  61.411  33.913  0.00  0.00            
ATOM   4264  CA  THR A 525      61.993  62.536  33.076  0.00  0.00            
ATOM   4265  CB  THR A 525      60.466  62.835  33.205  0.00  0.00            
ATOM   4266  CG2 THR A 525      59.902  64.025  32.387  0.00  0.00            
ATOM   4267  OG1 THR A 525      59.876  61.715  32.604  0.00  0.00            
ATOM   4268  C   THR A 525      62.913  63.787  33.375  0.00  0.00            
ATOM   4269  O   THR A 525      62.906  64.654  32.492  0.00  0.00            
ATOM   4270  N   LYS A 526      63.732  63.899  34.470  0.00  0.00            
ATOM   4271  CA  LYS A 526      64.482  65.133  34.912  0.00  0.00            
ATOM   4272  CB  LYS A 526      64.469  65.388  36.417  0.00  0.00            
ATOM   4273  CG  LYS A 526      63.050  65.533  36.957  0.00  0.00            
ATOM   4274  CD  LYS A 526      62.909  65.988  38.361  0.00  0.00            
ATOM   4275  CE  LYS A 526      61.476  66.093  38.725  0.00  0.00            
ATOM   4276  NZ  LYS A 526      60.913  64.739  39.110  0.00  0.00            
ATOM   4277  C   LYS A 526      65.931  65.168  34.510  0.00  0.00            
ATOM   4278  O   LYS A 526      66.455  66.273  34.465  0.00  0.00            
ATOM   4279  N   VAL A 527      66.529  63.951  34.140  0.00  0.00            
ATOM   4280  CA  VAL A 527      67.926  63.812  33.746  0.00  0.00            
ATOM   4281  CB  VAL A 527      68.293  62.277  33.654  0.00  0.00            
ATOM   4282  CG1 VAL A 527      69.516  61.842  32.785  0.00  0.00            
ATOM   4283  CG2 VAL A 527      68.489  61.796  35.121  0.00  0.00            
ATOM   4284  C   VAL A 527      68.159  64.574  32.382  0.00  0.00            
ATOM   4285  O   VAL A 527      67.437  64.312  31.405  0.00  0.00            
ATOM   4286  N   LYS A 528      69.217  65.392  32.453  0.00  0.00            
ATOM   4287  CA  LYS A 528      69.898  65.808  31.230  0.00  0.00            
ATOM   4288  CB  LYS A 528      70.075  67.333  31.159  0.00  0.00            
ATOM   4289  CG  LYS A 528      68.748  68.074  30.955  0.00  0.00            
ATOM   4290  CD  LYS A 528      69.009  69.612  30.925  0.00  0.00            
ATOM   4291  CE  LYS A 528      67.712  70.339  30.421  0.00  0.00            
ATOM   4292  NZ  LYS A 528      67.821  71.761  30.077  0.00  0.00            
ATOM   4293  C   LYS A 528      71.166  65.068  31.064  0.00  0.00            
ATOM   4294  O   LYS A 528      71.741  64.608  32.033  0.00  0.00            
ATOM   4295  N   TYR A 529      71.692  65.067  29.848  0.00  0.00            
ATOM   4296  CA  TYR A 529      72.971  64.536  29.483  0.00  0.00            
ATOM   4297  CB  TYR A 529      72.896  63.026  29.164  0.00  0.00            
ATOM   4298  CG  TYR A 529      72.224  62.799  27.744  0.00  0.00            
ATOM   4299  CD1 TYR A 529      70.849  62.841  27.620  0.00  0.00            
ATOM   4300  CE1 TYR A 529      70.257  62.817  26.310  0.00  0.00            
ATOM   4301  CZ  TYR A 529      71.050  62.525  25.207  0.00  0.00            
ATOM   4302  OH  TYR A 529      70.513  62.193  24.020  0.00  0.00            
ATOM   4303  CE2 TYR A 529      72.447  62.451  25.341  0.00  0.00            
ATOM   4304  CD2 TYR A 529      73.053  62.595  26.611  0.00  0.00            
ATOM   4305  C   TYR A 529      73.565  65.464  28.389  0.00  0.00            
ATOM   4306  O   TYR A 529      72.888  66.268  27.818  0.00  0.00            
ATOM   4307  N   VAL A 530      74.803  65.211  28.022  0.00  0.00            
ATOM   4308  CA  VAL A 530      75.439  65.712  26.740  0.00  0.00            
ATOM   4309  CB  VAL A 530      76.255  67.006  26.964  0.00  0.00            
ATOM   4310  CG1 VAL A 530      77.655  66.808  27.605  0.00  0.00            
ATOM   4311  CG2 VAL A 530      76.414  67.956  25.835  0.00  0.00            
ATOM   4312  C   VAL A 530      76.317  64.672  26.035  0.00  0.00            
ATOM   4313  O   VAL A 530      76.714  63.709  26.614  0.00  0.00            
ATOM   4314  N   THR A 531      76.515  64.826  24.706  0.00  0.00            
ATOM   4315  CA  THR A 531      77.318  63.908  23.847  0.00  0.00            
ATOM   4316  CB  THR A 531      76.446  62.837  23.345  0.00  0.00            
ATOM   4317  CG2 THR A 531      75.273  63.298  22.500  0.00  0.00            
ATOM   4318  OG1 THR A 531      77.242  61.890  22.603  0.00  0.00            
ATOM   4319  C   THR A 531      78.027  64.727  22.786  0.00  0.00            
ATOM   4320  O   THR A 531      77.720  65.881  22.540  0.00  0.00            
ATOM   4321  N   GLU A 532      78.982  64.159  22.078  0.00  0.00            
ATOM   4322  CA  GLU A 532      79.671  64.776  20.904  0.00  0.00            
ATOM   4323  CB  GLU A 532      80.663  63.656  20.449  0.00  0.00            
ATOM   4324  CG  GLU A 532      81.554  64.062  19.265  0.00  0.00            
ATOM   4325  CD  GLU A 532      82.239  65.457  19.449  0.00  0.00            
ATOM   4326  OE1 GLU A 532      82.479  65.893  20.567  0.00  0.00            
ATOM   4327  OE2 GLU A 532      82.406  66.205  18.447  0.00  0.00            
ATOM   4328  C   GLU A 532      78.743  65.158  19.813  0.00  0.00            
ATOM   4329  O   GLU A 532      77.966  64.321  19.282  0.00  0.00            
ATOM   4330  N   GLY A 533      78.749  66.441  19.498  0.00  0.00            
ATOM   4331  CA  GLY A 533      77.953  67.107  18.402  0.00  0.00            
ATOM   4332  C   GLY A 533      76.577  67.624  18.831  0.00  0.00            
ATOM   4333  O   GLY A 533      76.040  68.452  18.042  0.00  0.00            
ATOM   4334  N   MET A 534      76.053  67.065  19.957  0.00  0.00            
ATOM   4335  CA  MET A 534      75.064  67.749  20.837  0.00  0.00            
ATOM   4336  CB  MET A 534      74.435  66.714  21.784  0.00  0.00            
ATOM   4337  CG  MET A 534      73.379  67.340  22.740  0.00  0.00            
ATOM   4338  SD  MET A 534      72.586  66.142  23.726  0.00  0.00            
ATOM   4339  CE  MET A 534      71.442  65.435  22.564  0.00  0.00            
ATOM   4340  C   MET A 534      75.756  68.879  21.602  0.00  0.00            
ATOM   4341  O   MET A 534      76.849  68.660  22.081  0.00  0.00            
ATOM   4342  N   ARG A 535      75.260  70.115  21.468  0.00  0.00            
ATOM   4343  CA  ARG A 535      76.007  71.282  21.887  0.00  0.00            
ATOM   4344  CB  ARG A 535      76.308  72.284  20.674  0.00  0.00            
ATOM   4345  CG  ARG A 535      77.124  71.878  19.367  0.00  0.00            
ATOM   4346  CD  ARG A 535      77.505  73.141  18.558  0.00  0.00            
ATOM   4347  NE  ARG A 535      78.162  72.823  17.305  0.00  0.00            
ATOM   4348  CZ  ARG A 535      78.068  73.396  16.132  0.00  0.00            
ATOM   4349  NH1 ARG A 535      77.146  74.299  15.839  0.00  0.00            
ATOM   4350  NH2 ARG A 535      78.958  73.104  15.181  0.00  0.00            
ATOM   4351  C   ARG A 535      75.333  72.041  23.051  0.00  0.00            
ATOM   4352  O   ARG A 535      76.062  72.784  23.759  0.00  0.00            
ATOM   4353  N   LYS A 536      74.048  71.773  23.407  0.00  0.00            
ATOM   4354  CA  LYS A 536      73.432  72.052  24.690  0.00  0.00            
ATOM   4355  CB  LYS A 536      72.361  73.132  24.406  0.00  0.00            
ATOM   4356  CG  LYS A 536      71.510  73.538  25.644  0.00  0.00            
ATOM   4357  CD  LYS A 536      70.495  74.591  25.211  0.00  0.00            
ATOM   4358  CE  LYS A 536      69.314  74.650  26.261  0.00  0.00            
ATOM   4359  NZ  LYS A 536      68.664  76.005  26.283  0.00  0.00            
ATOM   4360  C   LYS A 536      72.889  70.692  25.272  0.00  0.00            
ATOM   4361  O   LYS A 536      72.228  69.981  24.527  0.00  0.00            
ATOM   4362  N   PRO A 537      73.050  70.372  26.599  0.00  0.00            
ATOM   4363  CD  PRO A 537      73.847  71.095  27.615  0.00  0.00            
ATOM   4364  CG  PRO A 537      74.063  70.052  28.720  0.00  0.00            
ATOM   4365  CB  PRO A 537      72.718  69.318  28.728  0.00  0.00            
ATOM   4366  CA  PRO A 537      72.484  69.121  27.247  0.00  0.00            
ATOM   4367  C   PRO A 537      70.986  68.973  26.975  0.00  0.00            
ATOM   4368  O   PRO A 537      70.302  69.990  26.997  0.00  0.00            
ATOM   4369  N   ALA A 538      70.545  67.751  26.782  0.00  0.00            
ATOM   4370  CA  ALA A 538      69.184  67.399  26.472  0.00  0.00            
ATOM   4371  CB  ALA A 538      69.099  67.181  24.901  0.00  0.00            
ATOM   4372  C   ALA A 538      68.548  66.189  27.248  0.00  0.00            
ATOM   4373  O   ALA A 538      69.179  65.403  27.938  0.00  0.00            
ATOM   4374  N   PHE A 539      67.220  66.000  27.110  0.00  0.00            
ATOM   4375  CA  PHE A 539      66.370  65.059  27.926  0.00  0.00            
ATOM   4376  CB  PHE A 539      64.957  65.533  28.042  0.00  0.00            
ATOM   4377  CG  PHE A 539      64.842  66.746  28.939  0.00  0.00            
ATOM   4378  CD1 PHE A 539      64.973  66.535  30.310  0.00  0.00            
ATOM   4379  CE1 PHE A 539      64.858  67.610  31.214  0.00  0.00            
ATOM   4380  CZ  PHE A 539      64.647  68.930  30.726  0.00  0.00            
ATOM   4381  CE2 PHE A 539      64.664  69.093  29.354  0.00  0.00            
ATOM   4382  CD2 PHE A 539      64.754  68.040  28.426  0.00  0.00            
ATOM   4383  C   PHE A 539      66.413  63.633  27.270  0.00  0.00            
ATOM   4384  O   PHE A 539      66.740  63.483  26.097  0.00  0.00            
ATOM   4385  N   LEU A 540      65.961  62.625  27.974  0.00  0.00            
ATOM   4386  CA  LEU A 540      65.793  61.257  27.437  0.00  0.00            
ATOM   4387  CB  LEU A 540      65.948  60.210  28.538  0.00  0.00            
ATOM   4388  CG  LEU A 540      67.280  60.356  29.358  0.00  0.00            
ATOM   4389  CD1 LEU A 540      67.291  59.576  30.702  0.00  0.00            
ATOM   4390  CD2 LEU A 540      68.439  59.848  28.476  0.00  0.00            
ATOM   4391  C   LEU A 540      64.424  61.193  26.767  0.00  0.00            
ATOM   4392  O   LEU A 540      63.412  61.826  27.186  0.00  0.00            
ATOM   4393  N   SER A 541      64.300  60.290  25.802  0.00  0.00            
ATOM   4394  CA  SER A 541      63.004  60.031  25.165  0.00  0.00            
ATOM   4395  CB  SER A 541      63.107  59.570  23.680  0.00  0.00            
ATOM   4396  OG  SER A 541      62.975  58.174  23.443  0.00  0.00            
ATOM   4397  C   SER A 541      62.200  58.977  25.943  0.00  0.00            
ATOM   4398  O   SER A 541      62.749  58.245  26.727  0.00  0.00            
ATOM   4399  N   GLY A 542      60.893  58.847  25.638  0.00  0.00            
ATOM   4400  CA  GLY A 542      59.977  57.843  26.258  0.00  0.00            
ATOM   4401  C   GLY A 542      60.452  56.396  26.194  0.00  0.00            
ATOM   4402  O   GLY A 542      60.505  55.621  27.199  0.00  0.00            
ATOM   4403  N   GLU A 543      60.880  56.093  24.955  0.00  0.00            
ATOM   4404  CA  GLU A 543      61.300  54.757  24.547  0.00  0.00            
ATOM   4405  CB  GLU A 543      61.051  54.571  23.046  0.00  0.00            
ATOM   4406  CG  GLU A 543      59.577  54.420  22.589  0.00  0.00            
ATOM   4407  CD  GLU A 543      58.896  53.279  23.379  0.00  0.00            
ATOM   4408  OE1 GLU A 543      57.765  53.479  23.881  0.00  0.00            
ATOM   4409  OE2 GLU A 543      59.442  52.177  23.498  0.00  0.00            
ATOM   4410  C   GLU A 543      62.794  54.438  24.922  0.00  0.00            
ATOM   4411  O   GLU A 543      63.068  53.223  25.228  0.00  0.00            
ATOM   4412  N   GLN A 544      63.645  55.427  25.058  0.00  0.00            
ATOM   4413  CA  GLN A 544      64.902  55.333  25.698  0.00  0.00            
ATOM   4414  CB  GLN A 544      65.640  56.751  25.448  0.00  0.00            
ATOM   4415  CG  GLN A 544      67.022  56.716  24.778  0.00  0.00            
ATOM   4416  CD  GLN A 544      67.665  58.083  24.636  0.00  0.00            
ATOM   4417  OE1 GLN A 544      67.341  59.092  25.168  0.00  0.00            
ATOM   4418  NE2 GLN A 544      68.810  58.147  23.963  0.00  0.00            
ATOM   4419  C   GLN A 544      64.759  55.207  27.253  0.00  0.00            
ATOM   4420  O   GLN A 544      65.266  54.235  27.807  0.00  0.00            
ATOM   4421  N   LYS A 545      63.935  56.047  27.946  0.00  0.00            
ATOM   4422  CA  LYS A 545      63.596  55.872  29.399  0.00  0.00            
ATOM   4423  CB  LYS A 545      62.594  56.883  29.939  0.00  0.00            
ATOM   4424  CG  LYS A 545      63.293  58.233  30.116  0.00  0.00            
ATOM   4425  CD  LYS A 545      62.324  59.339  30.681  0.00  0.00            
ATOM   4426  CE  LYS A 545      61.237  59.706  29.683  0.00  0.00            
ATOM   4427  NZ  LYS A 545      60.301  60.765  30.097  0.00  0.00            
ATOM   4428  C   LYS A 545      63.082  54.415  29.677  0.00  0.00            
ATOM   4429  O   LYS A 545      63.498  53.813  30.628  0.00  0.00            
ATOM   4430  N   LYS A 546      62.137  53.922  28.867  0.00  0.00            
ATOM   4431  CA  LYS A 546      61.710  52.516  28.877  0.00  0.00            
ATOM   4432  CB  LYS A 546      60.557  52.302  27.862  0.00  0.00            
ATOM   4433  CG  LYS A 546      59.197  52.977  28.237  0.00  0.00            
ATOM   4434  CD  LYS A 546      58.167  53.052  27.136  0.00  0.00            
ATOM   4435  CE  LYS A 546      58.112  51.673  26.492  0.00  0.00            
ATOM   4436  NZ  LYS A 546      57.019  51.532  25.567  0.00  0.00            
ATOM   4437  C   LYS A 546      62.837  51.502  28.717  0.00  0.00            
ATOM   4438  O   LYS A 546      63.073  50.672  29.583  0.00  0.00            
ATOM   4439  N   ALA A 547      63.624  51.594  27.604  0.00  0.00            
ATOM   4440  CA  ALA A 547      64.851  50.710  27.424  0.00  0.00            
ATOM   4441  CB  ALA A 547      65.424  50.869  26.072  0.00  0.00            
ATOM   4442  C   ALA A 547      65.910  50.792  28.540  0.00  0.00            
ATOM   4443  O   ALA A 547      66.612  49.787  28.806  0.00  0.00            
ATOM   4444  N   ILE A 548      66.074  51.960  29.172  0.00  0.00            
ATOM   4445  CA  ILE A 548      66.878  52.291  30.420  0.00  0.00            
ATOM   4446  CB  ILE A 548      67.192  53.754  30.479  0.00  0.00            
ATOM   4447  CG2 ILE A 548      67.901  54.118  31.815  0.00  0.00            
ATOM   4448  CG1 ILE A 548      68.208  54.116  29.304  0.00  0.00            
ATOM   4449  CD1 ILE A 548      67.971  55.574  28.908  0.00  0.00            
ATOM   4450  C   ILE A 548      66.295  51.681  31.717  0.00  0.00            
ATOM   4451  O   ILE A 548      67.070  51.156  32.554  0.00  0.00            
ATOM   4452  N   VAL A 549      64.991  51.690  31.951  0.00  0.00            
ATOM   4453  CA  VAL A 549      64.371  50.937  33.069  0.00  0.00            
ATOM   4454  CB  VAL A 549      62.949  51.498  33.318  0.00  0.00            
ATOM   4455  CG1 VAL A 549      62.190  50.762  34.419  0.00  0.00            
ATOM   4456  CG2 VAL A 549      62.916  52.989  33.615  0.00  0.00            
ATOM   4457  C   VAL A 549      64.385  49.459  32.847  0.00  0.00            
ATOM   4458  O   VAL A 549      64.769  48.682  33.693  0.00  0.00            
ATOM   4459  N   ASP A 550      63.995  48.998  31.632  0.00  0.00            
ATOM   4460  CA  ASP A 550      64.267  47.614  31.239  0.00  0.00            
ATOM   4461  CB  ASP A 550      63.800  47.403  29.792  0.00  0.00            
ATOM   4462  CG  ASP A 550      62.311  47.419  29.651  0.00  0.00            
ATOM   4463  OD1 ASP A 550      61.911  47.651  28.465  0.00  0.00            
ATOM   4464  OD2 ASP A 550      61.506  47.031  30.558  0.00  0.00            
ATOM   4465  C   ASP A 550      65.643  47.098  31.483  0.00  0.00            
ATOM   4466  O   ASP A 550      65.803  45.996  32.036  0.00  0.00            
ATOM   4467  N   LEU A 551      66.658  47.761  30.988  0.00  0.00            
ATOM   4468  CA  LEU A 551      68.054  47.292  31.244  0.00  0.00            
ATOM   4469  CB  LEU A 551      69.065  47.999  30.272  0.00  0.00            
ATOM   4470  CG  LEU A 551      70.501  47.544  30.392  0.00  0.00            
ATOM   4471  CD1 LEU A 551      70.647  46.129  29.783  0.00  0.00            
ATOM   4472  CD2 LEU A 551      71.491  48.529  29.778  0.00  0.00            
ATOM   4473  C   LEU A 551      68.421  47.515  32.690  0.00  0.00            
ATOM   4474  O   LEU A 551      68.823  46.530  33.371  0.00  0.00            
ATOM   4475  N   LEU A 552      68.364  48.730  33.239  0.00  0.00            
ATOM   4476  CA  LEU A 552      69.003  49.134  34.551  0.00  0.00            
ATOM   4477  CB  LEU A 552      69.596  50.577  34.324  0.00  0.00            
ATOM   4478  CG  LEU A 552      70.726  50.687  33.301  0.00  0.00            
ATOM   4479  CD1 LEU A 552      71.356  52.057  33.303  0.00  0.00            
ATOM   4480  CD2 LEU A 552      71.839  49.688  33.504  0.00  0.00            
ATOM   4481  C   LEU A 552      68.099  48.969  35.768  0.00  0.00            
ATOM   4482  O   LEU A 552      68.212  48.003  36.479  0.00  0.00            
ATOM   4483  N   PHE A 553      67.092  49.821  35.849  0.00  0.00            
ATOM   4484  CA  PHE A 553      66.161  49.812  36.984  0.00  0.00            
ATOM   4485  CB  PHE A 553      65.334  51.054  37.024  0.00  0.00            
ATOM   4486  CG  PHE A 553      66.213  52.342  36.964  0.00  0.00            
ATOM   4487  CD1 PHE A 553      66.571  52.973  35.713  0.00  0.00            
ATOM   4488  CE1 PHE A 553      67.389  54.139  35.777  0.00  0.00            
ATOM   4489  CZ  PHE A 553      67.859  54.594  37.050  0.00  0.00            
ATOM   4490  CE2 PHE A 553      67.600  53.945  38.241  0.00  0.00            
ATOM   4491  CD2 PHE A 553      66.736  52.862  38.170  0.00  0.00            
ATOM   4492  C   PHE A 553      65.346  48.537  37.348  0.00  0.00            
ATOM   4493  O   PHE A 553      65.002  48.277  38.472  0.00  0.00            
ATOM   4494  N   LYS A 554      65.139  47.584  36.353  0.00  0.00            
ATOM   4495  CA  LYS A 554      64.456  46.356  36.597  0.00  0.00            
ATOM   4496  CB  LYS A 554      63.425  46.085  35.450  0.00  0.00            
ATOM   4497  CG  LYS A 554      62.239  46.958  35.685  0.00  0.00            
ATOM   4498  CD  LYS A 554      61.137  46.678  34.647  0.00  0.00            
ATOM   4499  CE  LYS A 554      60.679  45.241  34.631  0.00  0.00            
ATOM   4500  NZ  LYS A 554      59.408  45.112  33.928  0.00  0.00            
ATOM   4501  C   LYS A 554      65.420  45.167  36.765  0.00  0.00            
ATOM   4502  O   LYS A 554      64.982  44.029  36.917  0.00  0.00            
ATOM   4503  N   THR A 555      66.742  45.380  36.744  0.00  0.00            
ATOM   4504  CA  THR A 555      67.790  44.413  37.062  0.00  0.00            
ATOM   4505  CB  THR A 555      68.764  44.445  35.880  0.00  0.00            
ATOM   4506  CG2 THR A 555      69.990  43.440  35.917  0.00  0.00            
ATOM   4507  OG1 THR A 555      68.011  44.314  34.675  0.00  0.00            
ATOM   4508  C   THR A 555      68.512  44.709  38.367  0.00  0.00            
ATOM   4509  O   THR A 555      68.922  43.788  39.122  0.00  0.00            
ATOM   4510  N   ASN A 556      68.635  46.022  38.685  0.00  0.00            
ATOM   4511  CA  ASN A 556      69.121  46.475  40.007  0.00  0.00            
ATOM   4512  CB  ASN A 556      70.454  47.312  39.725  0.00  0.00            
ATOM   4513  CG  ASN A 556      71.512  46.555  38.846  0.00  0.00            
ATOM   4514  OD1 ASN A 556      71.831  46.984  37.741  0.00  0.00            
ATOM   4515  ND2 ASN A 556      72.114  45.572  39.378  0.00  0.00            
ATOM   4516  C   ASN A 556      68.172  47.403  40.786  0.00  0.00            
ATOM   4517  O   ASN A 556      67.553  48.249  40.173  0.00  0.00            
ATOM   4518  N   ARG A 557      68.073  47.238  42.112  0.00  0.00            
ATOM   4519  CA  ARG A 557      67.199  48.100  42.925  0.00  0.00            
ATOM   4520  CB  ARG A 557      66.844  47.280  44.197  0.00  0.00            
ATOM   4521  CG  ARG A 557      67.992  47.045  45.194  0.00  0.00            
ATOM   4522  CD  ARG A 557      67.756  46.094  46.339  0.00  0.00            
ATOM   4523  NE  ARG A 557      66.497  46.428  47.043  0.00  0.00            
ATOM   4524  CZ  ARG A 557      65.505  45.689  47.433  0.00  0.00            
ATOM   4525  NH1 ARG A 557      65.399  44.387  47.174  0.00  0.00            
ATOM   4526  NH2 ARG A 557      64.513  46.192  48.070  0.00  0.00            
ATOM   4527  C   ARG A 557      67.744  49.504  43.172  0.00  0.00            
ATOM   4528  O   ARG A 557      66.944  50.514  43.143  0.00  0.00            
ATOM   4529  N   LYS A 558      69.058  49.707  43.178  0.00  0.00            
ATOM   4530  CA  LYS A 558      69.791  51.015  43.056  0.00  0.00            
ATOM   4531  CB  LYS A 558      70.583  51.210  44.343  0.00  0.00            
ATOM   4532  CG  LYS A 558      69.668  51.361  45.602  0.00  0.00            
ATOM   4533  CD  LYS A 558      68.729  52.601  45.678  0.00  0.00            
ATOM   4534  CE  LYS A 558      69.454  53.932  46.032  0.00  0.00            
ATOM   4535  NZ  LYS A 558      70.113  54.002  47.372  0.00  0.00            
ATOM   4536  C   LYS A 558      70.708  51.063  41.814  0.00  0.00            
ATOM   4537  O   LYS A 558      71.307  50.055  41.420  0.00  0.00            
ATOM   4538  N   VAL A 559      70.965  52.241  41.206  0.00  0.00            
ATOM   4539  CA  VAL A 559      71.686  52.399  39.909  0.00  0.00            
ATOM   4540  CB  VAL A 559      70.833  52.496  38.698  0.00  0.00            
ATOM   4541  CG1 VAL A 559      71.505  52.494  37.276  0.00  0.00            
ATOM   4542  CG2 VAL A 559      69.806  51.380  38.603  0.00  0.00            
ATOM   4543  C   VAL A 559      72.732  53.541  40.101  0.00  0.00            
ATOM   4544  O   VAL A 559      72.417  54.630  40.540  0.00  0.00            
ATOM   4545  N   THR A 560      73.983  53.203  39.697  0.00  0.00            
ATOM   4546  CA  THR A 560      75.102  54.177  39.483  0.00  0.00            
ATOM   4547  CB  THR A 560      76.438  53.491  39.676  0.00  0.00            
ATOM   4548  CG2 THR A 560      76.521  52.470  40.792  0.00  0.00            
ATOM   4549  OG1 THR A 560      76.889  52.724  38.605  0.00  0.00            
ATOM   4550  C   THR A 560      75.143  54.901  38.113  0.00  0.00            
ATOM   4551  O   THR A 560      74.569  54.490  37.130  0.00  0.00            
ATOM   4552  N   VAL A 561      75.722  56.098  38.102  0.00  0.00            
ATOM   4553  CA  VAL A 561      75.759  56.968  36.859  0.00  0.00            
ATOM   4554  CB  VAL A 561      76.260  58.356  37.346  0.00  0.00            
ATOM   4555  CG1 VAL A 561      77.759  58.272  37.607  0.00  0.00            
ATOM   4556  CG2 VAL A 561      75.831  59.502  36.288  0.00  0.00            
ATOM   4557  C   VAL A 561      76.611  56.213  35.799  0.00  0.00            
ATOM   4558  O   VAL A 561      76.316  56.264  34.625  0.00  0.00            
ATOM   4559  N   LYS A 562      77.658  55.495  36.209  0.00  0.00            
ATOM   4560  CA  LYS A 562      78.565  54.703  35.328  0.00  0.00            
ATOM   4561  CB  LYS A 562      79.727  54.055  36.172  0.00  0.00            
ATOM   4562  CG  LYS A 562      80.710  53.396  35.155  0.00  0.00            
ATOM   4563  CD  LYS A 562      81.558  52.356  35.955  0.00  0.00            
ATOM   4564  CE  LYS A 562      82.419  51.505  35.039  0.00  0.00            
ATOM   4565  NZ  LYS A 562      81.799  50.239  34.564  0.00  0.00            
ATOM   4566  C   LYS A 562      77.738  53.651  34.540  0.00  0.00            
ATOM   4567  O   LYS A 562      77.960  53.528  33.330  0.00  0.00            
ATOM   4568  N   GLN A 563      76.703  53.024  35.097  0.00  0.00            
ATOM   4569  CA  GLN A 563      75.866  52.093  34.361  0.00  0.00            
ATOM   4570  CB  GLN A 563      74.912  51.486  35.289  0.00  0.00            
ATOM   4571  CG  GLN A 563      75.441  50.501  36.309  0.00  0.00            
ATOM   4572  CD  GLN A 563      74.368  50.013  37.292  0.00  0.00            
ATOM   4573  OE1 GLN A 563      73.860  50.641  38.206  0.00  0.00            
ATOM   4574  NE2 GLN A 563      73.885  48.838  37.053  0.00  0.00            
ATOM   4575  C   GLN A 563      75.236  52.711  33.091  0.00  0.00            
ATOM   4576  O   GLN A 563      75.087  51.950  32.086  0.00  0.00            
ATOM   4577  N   LEU A 564      74.749  53.964  33.171  0.00  0.00            
ATOM   4578  CA  LEU A 564      73.928  54.510  32.104  0.00  0.00            
ATOM   4579  CB  LEU A 564      73.126  55.722  32.685  0.00  0.00            
ATOM   4580  CG  LEU A 564      72.189  56.413  31.728  0.00  0.00            
ATOM   4581  CD1 LEU A 564      71.163  55.472  31.095  0.00  0.00            
ATOM   4582  CD2 LEU A 564      71.434  57.500  32.551  0.00  0.00            
ATOM   4583  C   LEU A 564      74.831  54.985  30.973  0.00  0.00            
ATOM   4584  O   LEU A 564      74.502  54.862  29.802  0.00  0.00            
ATOM   4585  N   LYS A 565      76.014  55.408  31.307  0.00  0.00            
ATOM   4586  CA  LYS A 565      77.090  55.827  30.454  0.00  0.00            
ATOM   4587  CB  LYS A 565      78.228  56.639  31.218  0.00  0.00            
ATOM   4588  CG  LYS A 565      79.447  56.856  30.383  0.00  0.00            
ATOM   4589  CD  LYS A 565      80.303  58.079  30.860  0.00  0.00            
ATOM   4590  CE  LYS A 565      81.601  58.391  30.032  0.00  0.00            
ATOM   4591  NZ  LYS A 565      82.516  59.324  30.714  0.00  0.00            
ATOM   4592  C   LYS A 565      77.496  54.597  29.658  0.00  0.00            
ATOM   4593  O   LYS A 565      77.463  54.531  28.423  0.00  0.00            
ATOM   4594  N   GLU A 566      77.958  53.540  30.367  0.00  0.00            
ATOM   4595  CA  GLU A 566      78.785  52.423  29.748  0.00  0.00            
ATOM   4596  CB  GLU A 566      79.956  52.009  30.646  0.00  0.00            
ATOM   4597  CG  GLU A 566      81.103  52.961  30.957  0.00  0.00            
ATOM   4598  CD  GLU A 566      82.009  53.425  29.809  0.00  0.00            
ATOM   4599  OE1 GLU A 566      82.254  52.657  28.859  0.00  0.00            
ATOM   4600  OE2 GLU A 566      82.533  54.569  29.813  0.00  0.00            
ATOM   4601  C   GLU A 566      77.925  51.323  29.175  0.00  0.00            
ATOM   4602  O   GLU A 566      78.255  50.707  28.146  0.00  0.00            
ATOM   4603  N   ASP A 567      76.817  50.976  29.877  0.00  0.00            
ATOM   4604  CA  ASP A 567      76.031  49.774  29.579  0.00  0.00            
ATOM   4605  CB  ASP A 567      75.564  49.044  30.853  0.00  0.00            
ATOM   4606  CG  ASP A 567      76.602  48.952  32.034  0.00  0.00            
ATOM   4607  OD1 ASP A 567      77.775  48.683  31.778  0.00  0.00            
ATOM   4608  OD2 ASP A 567      76.207  48.970  33.186  0.00  0.00            
ATOM   4609  C   ASP A 567      74.785  50.094  28.669  0.00  0.00            
ATOM   4610  O   ASP A 567      74.416  49.229  27.888  0.00  0.00            
ATOM   4611  N   TYR A 568      74.250  51.337  28.812  0.00  0.00            
ATOM   4612  CA  TYR A 568      73.286  51.843  27.803  0.00  0.00            
ATOM   4613  CB  TYR A 568      72.100  52.465  28.476  0.00  0.00            
ATOM   4614  CG  TYR A 568      71.035  52.871  27.504  0.00  0.00            
ATOM   4615  CD1 TYR A 568      70.128  51.905  27.065  0.00  0.00            
ATOM   4616  CE1 TYR A 568      69.289  52.153  26.014  0.00  0.00            
ATOM   4617  CZ  TYR A 568      69.246  53.473  25.443  0.00  0.00            
ATOM   4618  OH  TYR A 568      68.397  53.649  24.362  0.00  0.00            
ATOM   4619  CE2 TYR A 568      70.106  54.488  25.898  0.00  0.00            
ATOM   4620  CD2 TYR A 568      71.013  54.165  27.002  0.00  0.00            
ATOM   4621  C   TYR A 568      73.985  52.650  26.721  0.00  0.00            
ATOM   4622  O   TYR A 568      73.991  52.213  25.594  0.00  0.00            
ATOM   4623  N   PHE A 569      74.397  53.937  26.947  0.00  0.00            
ATOM   4624  CA  PHE A 569      74.564  54.918  25.849  0.00  0.00            
ATOM   4625  CB  PHE A 569      74.797  56.295  26.419  0.00  0.00            
ATOM   4626  CG  PHE A 569      73.564  57.027  26.826  0.00  0.00            
ATOM   4627  CD1 PHE A 569      73.326  57.517  28.122  0.00  0.00            
ATOM   4628  CE1 PHE A 569      72.215  58.313  28.303  0.00  0.00            
ATOM   4629  CZ  PHE A 569      71.561  58.835  27.187  0.00  0.00            
ATOM   4630  CE2 PHE A 569      71.841  58.432  25.891  0.00  0.00            
ATOM   4631  CD2 PHE A 569      72.873  57.537  25.670  0.00  0.00            
ATOM   4632  C   PHE A 569      75.662  54.562  24.849  0.00  0.00            
ATOM   4633  O   PHE A 569      75.439  54.517  23.619  0.00  0.00            
ATOM   4634  N   LYS A 570      76.868  54.271  25.310  0.00  0.00            
ATOM   4635  CA  LYS A 570      78.005  54.048  24.401  0.00  0.00            
ATOM   4636  CB  LYS A 570      79.259  54.104  25.287  0.00  0.00            
ATOM   4637  CG  LYS A 570      79.645  55.568  25.713  0.00  0.00            
ATOM   4638  CD  LYS A 570      80.736  55.660  26.786  0.00  0.00            
ATOM   4639  CE  LYS A 570      82.099  55.047  26.229  0.00  0.00            
ATOM   4640  NZ  LYS A 570      83.208  55.072  27.236  0.00  0.00            
ATOM   4641  C   LYS A 570      77.956  52.695  23.609  0.00  0.00            
ATOM   4642  O   LYS A 570      78.839  52.443  22.769  0.00  0.00            
ATOM   4643  N   LYS A 571      77.057  51.792  23.962  0.00  0.00            
ATOM   4644  CA  LYS A 571      76.712  50.552  23.367  0.00  0.00            
ATOM   4645  CB  LYS A 571      76.672  49.472  24.413  0.00  0.00            
ATOM   4646  CG  LYS A 571      78.036  49.108  24.951  0.00  0.00            
ATOM   4647  CD  LYS A 571      77.929  47.930  25.970  0.00  0.00            
ATOM   4648  CE  LYS A 571      79.280  47.571  26.635  0.00  0.00            
ATOM   4649  NZ  LYS A 571      79.928  48.804  27.282  0.00  0.00            
ATOM   4650  C   LYS A 571      75.438  50.576  22.547  0.00  0.00            
ATOM   4651  O   LYS A 571      75.551  50.378  21.315  0.00  0.00            
ATOM   4652  N   ILE A 572      74.198  50.828  23.109  0.00  0.00            
ATOM   4653  CA  ILE A 572      72.907  50.656  22.374  0.00  0.00            
ATOM   4654  CB  ILE A 572      71.671  50.439  23.367  0.00  0.00            
ATOM   4655  CG2 ILE A 572      70.424  50.234  22.579  0.00  0.00            
ATOM   4656  CG1 ILE A 572      71.908  49.302  24.396  0.00  0.00            
ATOM   4657  CD1 ILE A 572      72.486  48.038  23.786  0.00  0.00            
ATOM   4658  C   ILE A 572      72.721  51.875  21.458  0.00  0.00            
ATOM   4659  O   ILE A 572      71.999  51.744  20.460  0.00  0.00            
ATOM   4660  N   GLU A 573      73.210  53.086  21.813  0.00  0.00            
ATOM   4661  CA  GLU A 573      73.158  54.363  20.964  0.00  0.00            
ATOM   4662  CB  GLU A 573      72.882  55.586  21.926  0.00  0.00            
ATOM   4663  CG  GLU A 573      71.643  55.314  22.765  0.00  0.00            
ATOM   4664  CD  GLU A 573      70.323  55.816  22.099  0.00  0.00            
ATOM   4665  OE1 GLU A 573      70.295  56.370  20.915  0.00  0.00            
ATOM   4666  OE2 GLU A 573      69.266  55.580  22.755  0.00  0.00            
ATOM   4667  C   GLU A 573      74.515  54.603  20.248  0.00  0.00            
ATOM   4668  O   GLU A 573      74.756  55.560  19.476  0.00  0.00            
ATOM   4669  N   CYS A 574      75.434  53.701  20.436  0.00  0.00            
ATOM   4670  CA  CYS A 574      76.731  53.614  19.709  0.00  0.00            
ATOM   4671  CB  CYS A 574      76.449  53.260  18.182  0.00  0.00            
ATOM   4672  SG  CYS A 574      77.891  52.438  17.523  0.00  0.00            
ATOM   4673  C   CYS A 574      77.681  54.848  19.882  0.00  0.00            
ATOM   4674  O   CYS A 574      78.539  55.048  19.080  0.00  0.00            
ATOM   4675  N   PHE A 575      77.493  55.569  21.007  0.00  0.00            
ATOM   4676  CA  PHE A 575      78.201  56.880  21.212  0.00  0.00            
ATOM   4677  CB  PHE A 575      77.494  57.700  22.278  0.00  0.00            
ATOM   4678  CG  PHE A 575      76.001  58.239  21.983  0.00  0.00            
ATOM   4679  CD1 PHE A 575      75.478  58.262  20.702  0.00  0.00            
ATOM   4680  CE1 PHE A 575      74.176  58.773  20.485  0.00  0.00            
ATOM   4681  CZ  PHE A 575      73.465  59.293  21.616  0.00  0.00            
ATOM   4682  CE2 PHE A 575      74.009  59.312  22.901  0.00  0.00            
ATOM   4683  CD2 PHE A 575      75.253  58.726  23.089  0.00  0.00            
ATOM   4684  C   PHE A 575      79.685  56.653  21.621  0.00  0.00            
ATOM   4685  O   PHE A 575      79.960  55.714  22.349  0.00  0.00            
ATOM   4686  N   ASP A 576      80.557  57.516  21.327  0.00  0.00            
ATOM   4687  CA  ASP A 576      82.010  57.350  21.706  0.00  0.00            
ATOM   4688  CB  ASP A 576      82.811  57.920  20.530  0.00  0.00            
ATOM   4689  CG  ASP A 576      82.304  57.431  19.141  0.00  0.00            
ATOM   4690  OD1 ASP A 576      82.560  56.232  18.839  0.00  0.00            
ATOM   4691  OD2 ASP A 576      81.841  58.308  18.380  0.00  0.00            
ATOM   4692  C   ASP A 576      82.413  58.157  22.953  0.00  0.00            
ATOM   4693  O   ASP A 576      83.451  57.794  23.511  0.00  0.00            
ATOM   4694  N   SER A 577      81.542  59.030  23.406  0.00  0.00            
ATOM   4695  CA  SER A 577      81.546  59.827  24.613  0.00  0.00            
ATOM   4696  CB  SER A 577      82.415  61.039  24.427  0.00  0.00            
ATOM   4697  OG  SER A 577      82.324  61.964  25.483  0.00  0.00            
ATOM   4698  C   SER A 577      80.147  60.249  25.004  0.00  0.00            
ATOM   4699  O   SER A 577      79.347  60.716  24.165  0.00  0.00            
ATOM   4700  N   VAL A 578      79.815  60.234  26.316  0.00  0.00            
ATOM   4701  CA  VAL A 578      78.603  60.744  26.886  0.00  0.00            
ATOM   4702  CB  VAL A 578      77.468  59.676  26.824  0.00  0.00            
ATOM   4703  CG1 VAL A 578      77.858  58.424  27.610  0.00  0.00            
ATOM   4704  CG2 VAL A 578      76.125  60.193  27.330  0.00  0.00            
ATOM   4705  C   VAL A 578      78.886  61.239  28.319  0.00  0.00            
ATOM   4706  O   VAL A 578      79.607  60.572  29.012  0.00  0.00            
ATOM   4707  N   GLU A 579      78.290  62.276  28.770  0.00  0.00            
ATOM   4708  CA  GLU A 579      78.271  62.596  30.234  0.00  0.00            
ATOM   4709  CB  GLU A 579      79.171  63.769  30.572  0.00  0.00            
ATOM   4710  CG  GLU A 579      80.648  63.772  29.951  0.00  0.00            
ATOM   4711  CD  GLU A 579      81.435  62.554  30.409  0.00  0.00            
ATOM   4712  OE1 GLU A 579      82.221  61.923  29.675  0.00  0.00            
ATOM   4713  OE2 GLU A 579      81.276  62.098  31.558  0.00  0.00            
ATOM   4714  C   GLU A 579      76.886  62.981  30.760  0.00  0.00            
ATOM   4715  O   GLU A 579      76.123  63.642  30.104  0.00  0.00            
ATOM   4716  N   ILE A 580      76.547  62.584  32.038  0.00  0.00            
ATOM   4717  CA  ILE A 580      75.201  62.865  32.679  0.00  0.00            
ATOM   4718  CB  ILE A 580      74.772  61.649  33.530  0.00  0.00            
ATOM   4719  CG2 ILE A 580      73.317  61.892  33.995  0.00  0.00            
ATOM   4720  CG1 ILE A 580      74.790  60.381  32.718  0.00  0.00            
ATOM   4721  CD1 ILE A 580      74.231  60.376  31.264  0.00  0.00            
ATOM   4722  C   ILE A 580      75.247  64.182  33.542  0.00  0.00            
ATOM   4723  O   ILE A 580      76.131  64.406  34.362  0.00  0.00            
ATOM   4724  N   SER A 581      74.185  64.982  33.432  0.00  0.00            
ATOM   4725  CA  SER A 581      74.030  66.237  34.142  0.00  0.00            
ATOM   4726  CB  SER A 581      73.236  67.238  33.325  0.00  0.00            
ATOM   4727  OG  SER A 581      73.749  67.455  32.044  0.00  0.00            
ATOM   4728  C   SER A 581      73.428  66.065  35.514  0.00  0.00            
ATOM   4729  O   SER A 581      72.541  65.214  35.683  0.00  0.00            
ATOM   4730  N   GLY A 582      73.951  66.822  36.450  0.00  0.00            
ATOM   4731  CA  GLY A 582      73.515  67.026  37.848  0.00  0.00            
ATOM   4732  C   GLY A 582      73.830  65.857  38.744  0.00  0.00            
ATOM   4733  O   GLY A 582      74.457  66.134  39.838  0.00  0.00            
ATOM   4734  N   VAL A 583      73.671  64.607  38.249  0.00  0.00            
ATOM   4735  CA  VAL A 583      73.983  63.428  39.127  0.00  0.00            
ATOM   4736  CB  VAL A 583      73.073  62.247  38.696  0.00  0.00            
ATOM   4737  CG1 VAL A 583      73.351  60.943  39.384  0.00  0.00            
ATOM   4738  CG2 VAL A 583      71.635  62.552  38.960  0.00  0.00            
ATOM   4739  C   VAL A 583      75.459  63.045  39.083  0.00  0.00            
ATOM   4740  O   VAL A 583      76.058  63.139  37.998  0.00  0.00            
ATOM   4741  N   GLU A 584      76.153  62.779  40.203  0.00  0.00            
ATOM   4742  CA  GLU A 584      77.577  62.501  40.164  0.00  0.00            
ATOM   4743  CB  GLU A 584      78.263  63.278  41.319  0.00  0.00            
ATOM   4744  CG  GLU A 584      78.064  64.831  41.128  0.00  0.00            
ATOM   4745  CD  GLU A 584      76.868  65.457  41.956  0.00  0.00            
ATOM   4746  OE1 GLU A 584      76.687  66.693  42.144  0.00  0.00            
ATOM   4747  OE2 GLU A 584      76.093  64.654  42.517  0.00  0.00            
ATOM   4748  C   GLU A 584      77.918  61.028  40.471  0.00  0.00            
ATOM   4749  O   GLU A 584      78.946  60.451  40.034  0.00  0.00            
ATOM   4750  N   ASP A 585      77.011  60.383  41.168  0.00  0.00            
ATOM   4751  CA  ASP A 585      77.213  58.961  41.695  0.00  0.00            
ATOM   4752  CB  ASP A 585      77.528  58.906  43.205  0.00  0.00            
ATOM   4753  CG  ASP A 585      76.999  60.075  43.989  0.00  0.00            
ATOM   4754  OD1 ASP A 585      77.695  60.728  44.702  0.00  0.00            
ATOM   4755  OD2 ASP A 585      75.804  60.446  43.864  0.00  0.00            
ATOM   4756  C   ASP A 585      76.043  58.073  41.430  0.00  0.00            
ATOM   4757  O   ASP A 585      76.268  57.138  40.720  0.00  0.00            
ATOM   4758  N   ARG A 586      74.830  58.322  41.966  0.00  0.00            
ATOM   4759  CA  ARG A 586      73.658  57.387  41.942  0.00  0.00            
ATOM   4760  CB  ARG A 586      73.456  56.602  43.191  0.00  0.00            
ATOM   4761  CG  ARG A 586      74.400  55.376  43.252  0.00  0.00            
ATOM   4762  CD  ARG A 586      74.563  54.766  44.683  0.00  0.00            
ATOM   4763  NE  ARG A 586      75.468  53.575  44.556  0.00  0.00            
ATOM   4764  CZ  ARG A 586      76.732  53.623  44.892  0.00  0.00            
ATOM   4765  NH1 ARG A 586      77.306  54.589  45.551  0.00  0.00            
ATOM   4766  NH2 ARG A 586      77.541  52.622  44.717  0.00  0.00            
ATOM   4767  C   ARG A 586      72.418  58.209  41.728  0.00  0.00            
ATOM   4768  O   ARG A 586      72.294  59.372  42.161  0.00  0.00            
ATOM   4769  N   PHE A 587      71.430  57.604  41.073  0.00  0.00            
ATOM   4770  CA  PHE A 587      70.052  58.169  40.910  0.00  0.00            
ATOM   4771  CB  PHE A 587      69.228  57.629  39.667  0.00  0.00            
ATOM   4772  CG  PHE A 587      70.073  57.790  38.426  0.00  0.00            
ATOM   4773  CD1 PHE A 587      69.802  58.878  37.560  0.00  0.00            
ATOM   4774  CE1 PHE A 587      70.623  59.028  36.440  0.00  0.00            
ATOM   4775  CZ  PHE A 587      71.568  58.103  35.993  0.00  0.00            
ATOM   4776  CE2 PHE A 587      71.767  57.005  36.886  0.00  0.00            
ATOM   4777  CD2 PHE A 587      70.980  56.812  38.037  0.00  0.00            
ATOM   4778  C   PHE A 587      69.236  58.149  42.232  0.00  0.00            
ATOM   4779  O   PHE A 587      69.552  57.298  43.129  0.00  0.00            
ATOM   4780  N   ASN A 588      68.339  59.106  42.438  0.00  0.00            
ATOM   4781  CA  ASN A 588      67.159  59.070  43.356  0.00  0.00            
ATOM   4782  CB  ASN A 588      66.508  60.419  43.637  0.00  0.00            
ATOM   4783  CG  ASN A 588      67.470  61.317  44.392  0.00  0.00            
ATOM   4784  OD1 ASN A 588      68.123  60.886  45.301  0.00  0.00            
ATOM   4785  ND2 ASN A 588      67.616  62.598  44.139  0.00  0.00            
ATOM   4786  C   ASN A 588      66.151  58.056  42.814  0.00  0.00            
ATOM   4787  O   ASN A 588      65.495  57.428  43.632  0.00  0.00            
ATOM   4788  N   ALA A 589      66.153  57.739  41.488  0.00  0.00            
ATOM   4789  CA  ALA A 589      65.272  56.724  40.994  0.00  0.00            
ATOM   4790  CB  ALA A 589      65.496  56.731  39.500  0.00  0.00            
ATOM   4791  C   ALA A 589      65.546  55.383  41.587  0.00  0.00            
ATOM   4792  O   ALA A 589      66.659  54.854  41.335  0.00  0.00            
ATOM   4793  N   SER A 590      64.644  54.786  42.357  0.00  0.00            
ATOM   4794  CA  SER A 590      64.695  53.344  42.717  0.00  0.00            
ATOM   4795  CB  SER A 590      65.182  53.160  44.221  0.00  0.00            
ATOM   4796  OG  SER A 590      65.277  51.801  44.647  0.00  0.00            
ATOM   4797  C   SER A 590      63.308  52.690  42.587  0.00  0.00            
ATOM   4798  O   SER A 590      62.349  53.378  42.880  0.00  0.00            
ATOM   4799  N   LEU A 591      63.243  51.433  42.170  0.00  0.00            
ATOM   4800  CA  LEU A 591      61.975  50.704  41.847  0.00  0.00            
ATOM   4801  CB  LEU A 591      62.268  49.865  40.598  0.00  0.00            
ATOM   4802  CG  LEU A 591      60.966  49.401  39.811  0.00  0.00            
ATOM   4803  CD1 LEU A 591      60.262  50.613  39.203  0.00  0.00            
ATOM   4804  CD2 LEU A 591      61.341  48.492  38.600  0.00  0.00            
ATOM   4805  C   LEU A 591      61.636  49.971  43.160  0.00  0.00            
ATOM   4806  O   LEU A 591      60.717  49.145  43.120  0.00  0.00            
ATOM   4807  N   GLY A 592      62.298  50.239  44.331  0.00  0.00            
ATOM   4808  CA  GLY A 592      62.039  49.518  45.602  0.00  0.00            
ATOM   4809  C   GLY A 592      61.471  48.072  45.516  0.00  0.00            
ATOM   4810  O   GLY A 592      62.016  47.316  44.772  0.00  0.00            
ATOM   4811  N   THR A 593      60.267  47.889  46.093  0.00  0.00            
ATOM   4812  CA  THR A 593      59.375  46.724  46.179  0.00  0.00            
ATOM   4813  CB  THR A 593      57.949  47.145  46.503  0.00  0.00            
ATOM   4814  CG2 THR A 593      57.007  46.010  46.946  0.00  0.00            
ATOM   4815  OG1 THR A 593      58.047  48.042  47.526  0.00  0.00            
ATOM   4816  C   THR A 593      59.291  45.762  45.020  0.00  0.00            
ATOM   4817  O   THR A 593      59.200  44.520  45.229  0.00  0.00            
ATOM   4818  N   TYR A 594      59.431  46.253  43.792  0.00  0.00            
ATOM   4819  CA  TYR A 594      59.400  45.376  42.577  0.00  0.00            
ATOM   4820  CB  TYR A 594      59.661  46.257  41.353  0.00  0.00            
ATOM   4821  CG  TYR A 594      59.760  45.471  40.102  0.00  0.00            
ATOM   4822  CD1 TYR A 594      58.609  45.203  39.381  0.00  0.00            
ATOM   4823  CE1 TYR A 594      58.736  44.331  38.306  0.00  0.00            
ATOM   4824  CZ  TYR A 594      59.988  43.839  37.817  0.00  0.00            
ATOM   4825  OH  TYR A 594      60.012  43.112  36.642  0.00  0.00            
ATOM   4826  CE2 TYR A 594      61.152  44.211  38.484  0.00  0.00            
ATOM   4827  CD2 TYR A 594      61.001  44.949  39.687  0.00  0.00            
ATOM   4828  C   TYR A 594      60.531  44.295  42.697  0.00  0.00            
ATOM   4829  O   TYR A 594      60.336  43.092  42.475  0.00  0.00            
ATOM   4830  N   HIE A 595      61.672  44.719  43.240  0.00  0.00            
ATOM   4831  CA  HIE A 595      62.809  43.784  43.491  0.00  0.00            
ATOM   4832  CB  HIE A 595      64.042  44.622  43.694  0.00  0.00            
ATOM   4833  CG  HIE A 595      64.593  45.188  42.385  0.00  0.00            
ATOM   4834  ND1 HIE A 595      65.242  44.409  41.438  0.00  0.00            
ATOM   4835  CE1 HIE A 595      65.404  45.241  40.390  0.00  0.00            
ATOM   4836  NE2 HIE A 595      64.779  46.407  40.529  0.00  0.00            
ATOM   4837  CD2 HIE A 595      64.339  46.388  41.811  0.00  0.00            
ATOM   4838  C   HIE A 595      62.672  42.798  44.666  0.00  0.00            
ATOM   4839  O   HIE A 595      63.089  41.606  44.622  0.00  0.00            
ATOM   4840  N   ASP A 596      61.916  43.132  45.665  0.00  0.00            
ATOM   4841  CA  ASP A 596      61.516  42.194  46.759  0.00  0.00            
ATOM   4842  CB  ASP A 596      60.747  42.957  47.855  0.00  0.00            
ATOM   4843  CG  ASP A 596      61.718  43.990  48.499  0.00  0.00            
ATOM   4844  OD1 ASP A 596      61.245  45.049  48.984  0.00  0.00            
ATOM   4845  OD2 ASP A 596      62.924  43.848  48.469  0.00  0.00            
ATOM   4846  C   ASP A 596      60.614  41.061  46.259  0.00  0.00            
ATOM   4847  O   ASP A 596      60.759  39.897  46.519  0.00  0.00            
ATOM   4848  N   LEU A 597      59.654  41.448  45.364  0.00  0.00            
ATOM   4849  CA  LEU A 597      58.829  40.594  44.655  0.00  0.00            
ATOM   4850  CB  LEU A 597      57.653  41.330  43.960  0.00  0.00            
ATOM   4851  CG  LEU A 597      56.646  42.150  44.946  0.00  0.00            
ATOM   4852  CD1 LEU A 597      55.950  43.210  44.115  0.00  0.00            
ATOM   4853  CD2 LEU A 597      55.465  41.267  45.403  0.00  0.00            
ATOM   4854  C   LEU A 597      59.543  39.733  43.569  0.00  0.00            
ATOM   4855  O   LEU A 597      59.165  38.551  43.460  0.00  0.00            
ATOM   4856  N   LEU A 598      60.633  40.187  42.947  0.00  0.00            
ATOM   4857  CA  LEU A 598      61.528  39.436  42.044  0.00  0.00            
ATOM   4858  CB  LEU A 598      62.492  40.362  41.163  0.00  0.00            
ATOM   4859  CG  LEU A 598      63.262  39.644  40.010  0.00  0.00            
ATOM   4860  CD1 LEU A 598      62.354  38.724  39.180  0.00  0.00            
ATOM   4861  CD2 LEU A 598      63.948  40.744  39.087  0.00  0.00            
ATOM   4862  C   LEU A 598      62.321  38.371  42.819  0.00  0.00            
ATOM   4863  O   LEU A 598      62.509  37.262  42.354  0.00  0.00            
ATOM   4864  N   LYS A 599      62.786  38.631  44.027  0.00  0.00            
ATOM   4865  CA  LYS A 599      63.258  37.577  45.020  0.00  0.00            
ATOM   4866  CB  LYS A 599      64.044  38.249  46.160  0.00  0.00            
ATOM   4867  CG  LYS A 599      65.163  39.158  45.580  0.00  0.00            
ATOM   4868  CD  LYS A 599      66.027  39.657  46.739  0.00  0.00            
ATOM   4869  CE  LYS A 599      65.342  40.491  47.839  0.00  0.00            
ATOM   4870  NZ  LYS A 599      66.370  40.920  48.855  0.00  0.00            
ATOM   4871  C   LYS A 599      62.270  36.552  45.504  0.00  0.00            
ATOM   4872  O   LYS A 599      62.720  35.438  45.533  0.00  0.00            
ATOM   4873  N   ILE A 600      61.067  36.919  45.823  0.00  0.00            
ATOM   4874  CA  ILE A 600      59.938  36.031  46.211  0.00  0.00            
ATOM   4875  CB  ILE A 600      58.754  36.816  46.911  0.00  0.00            
ATOM   4876  CG2 ILE A 600      57.491  36.042  47.276  0.00  0.00            
ATOM   4877  CG1 ILE A 600      59.184  37.334  48.258  0.00  0.00            
ATOM   4878  CD1 ILE A 600      58.475  38.650  48.653  0.00  0.00            
ATOM   4879  C   ILE A 600      59.385  35.071  45.092  0.00  0.00            
ATOM   4880  O   ILE A 600      58.978  33.944  45.509  0.00  0.00            
ATOM   4881  N   ILE A 601      59.306  35.435  43.793  0.00  0.00            
ATOM   4882  CA  ILE A 601      58.621  34.662  42.681  0.00  0.00            
ATOM   4883  CB  ILE A 601      57.276  35.282  42.345  0.00  0.00            
ATOM   4884  CG2 ILE A 601      57.430  36.383  41.247  0.00  0.00            
ATOM   4885  CG1 ILE A 601      56.413  35.919  43.521  0.00  0.00            
ATOM   4886  CD1 ILE A 601      54.954  36.051  43.246  0.00  0.00            
ATOM   4887  C   ILE A 601      59.598  34.382  41.504  0.00  0.00            
ATOM   4888  O   ILE A 601      59.123  33.756  40.584  0.00  0.00            
ATOM   4889  N   LYS A 602      60.861  34.825  41.545  0.00  0.00            
ATOM   4890  CA  LYS A 602      61.957  34.510  40.577  0.00  0.00            
ATOM   4891  CB  LYS A 602      62.613  33.127  40.832  0.00  0.00            
ATOM   4892  CG  LYS A 602      63.249  33.121  42.236  0.00  0.00            
ATOM   4893  CD  LYS A 602      64.122  31.854  42.418  0.00  0.00            
ATOM   4894  CE  LYS A 602      64.710  31.822  43.830  0.00  0.00            
ATOM   4895  NZ  LYS A 602      65.473  30.584  44.112  0.00  0.00            
ATOM   4896  C   LYS A 602      61.674  34.787  39.104  0.00  0.00            
ATOM   4897  O   LYS A 602      62.592  34.523  38.332  0.00  0.00            
ATOM   4898  N   ASP A 603      60.553  35.241  38.606  0.00  0.00            
ATOM   4899  CA  ASP A 603      60.253  35.585  37.204  0.00  0.00            
ATOM   4900  CB  ASP A 603      59.352  34.474  36.596  0.00  0.00            
ATOM   4901  CG  ASP A 603      58.794  34.591  35.210  0.00  0.00            
ATOM   4902  OD1 ASP A 603      57.743  33.885  34.865  0.00  0.00            
ATOM   4903  OD2 ASP A 603      59.332  35.437  34.438  0.00  0.00            
ATOM   4904  C   ASP A 603      59.727  37.017  37.032  0.00  0.00            
ATOM   4905  O   ASP A 603      58.569  37.183  37.518  0.00  0.00            
ATOM   4906  N   LYS A 604      60.427  37.882  36.288  0.00  0.00            
ATOM   4907  CA  LYS A 604      59.810  39.152  35.916  0.00  0.00            
ATOM   4908  CB  LYS A 604      60.868  39.939  35.139  0.00  0.00            
ATOM   4909  CG  LYS A 604      62.228  40.138  35.847  0.00  0.00            
ATOM   4910  CD  LYS A 604      63.146  40.971  34.924  0.00  0.00            
ATOM   4911  CE  LYS A 604      64.552  41.162  35.577  0.00  0.00            
ATOM   4912  NZ  LYS A 604      65.387  42.106  34.819  0.00  0.00            
ATOM   4913  C   LYS A 604      58.532  39.016  35.098  0.00  0.00            
ATOM   4914  O   LYS A 604      57.616  39.812  35.241  0.00  0.00            
ATOM   4915  N   ASP A 605      58.331  37.981  34.263  0.00  0.00            
ATOM   4916  CA  ASP A 605      57.165  37.859  33.417  0.00  0.00            
ATOM   4917  CB  ASP A 605      57.270  36.577  32.652  0.00  0.00            
ATOM   4918  CG  ASP A 605      58.437  36.422  31.684  0.00  0.00            
ATOM   4919  OD1 ASP A 605      59.258  37.352  31.572  0.00  0.00            
ATOM   4920  OD2 ASP A 605      58.453  35.349  31.031  0.00  0.00            
ATOM   4921  C   ASP A 605      55.899  37.772  34.201  0.00  0.00            
ATOM   4922  O   ASP A 605      54.875  38.383  33.782  0.00  0.00            
ATOM   4923  N   PHE A 606      55.889  37.220  35.446  0.00  0.00            
ATOM   4924  CA  PHE A 606      54.702  37.333  36.412  0.00  0.00            
ATOM   4925  CB  PHE A 606      54.931  36.424  37.635  0.00  0.00            
ATOM   4926  CG  PHE A 606      53.784  36.382  38.650  0.00  0.00            
ATOM   4927  CD1 PHE A 606      52.745  35.494  38.488  0.00  0.00            
ATOM   4928  CE1 PHE A 606      51.761  35.250  39.576  0.00  0.00            
ATOM   4929  CZ  PHE A 606      51.797  36.092  40.612  0.00  0.00            
ATOM   4930  CE2 PHE A 606      52.702  37.151  40.698  0.00  0.00            
ATOM   4931  CD2 PHE A 606      53.681  37.303  39.723  0.00  0.00            
ATOM   4932  C   PHE A 606      54.334  38.785  36.815  0.00  0.00            
ATOM   4933  O   PHE A 606      53.122  39.126  36.817  0.00  0.00            
ATOM   4934  N   LEU A 607      55.358  39.573  37.217  0.00  0.00            
ATOM   4935  CA  LEU A 607      55.172  40.918  37.747  0.00  0.00            
ATOM   4936  CB  LEU A 607      56.483  41.480  38.319  0.00  0.00            
ATOM   4937  CG  LEU A 607      56.982  40.580  39.485  0.00  0.00            
ATOM   4938  CD1 LEU A 607      58.341  41.058  39.923  0.00  0.00            
ATOM   4939  CD2 LEU A 607      56.078  40.504  40.706  0.00  0.00            
ATOM   4940  C   LEU A 607      54.675  41.869  36.644  0.00  0.00            
ATOM   4941  O   LEU A 607      53.865  42.760  36.832  0.00  0.00            
ATOM   4942  N   ASP A 608      55.179  41.650  35.449  0.00  0.00            
ATOM   4943  CA  ASP A 608      54.997  42.293  34.216  0.00  0.00            
ATOM   4944  CB  ASP A 608      56.327  42.309  33.408  0.00  0.00            
ATOM   4945  CG  ASP A 608      57.647  42.680  34.235  0.00  0.00            
ATOM   4946  OD1 ASP A 608      57.576  43.442  35.229  0.00  0.00            
ATOM   4947  OD2 ASP A 608      58.709  42.406  33.657  0.00  0.00            
ATOM   4948  C   ASP A 608      53.838  41.820  33.417  0.00  0.00            
ATOM   4949  O   ASP A 608      53.683  42.151  32.209  0.00  0.00            
ATOM   4950  N   ASN A 609      52.909  41.097  34.085  0.00  0.00            
ATOM   4951  CA  ASN A 609      51.562  40.918  33.660  0.00  0.00            
ATOM   4952  CB  ASN A 609      51.316  39.370  33.747  0.00  0.00            
ATOM   4953  CG  ASN A 609      49.918  38.992  33.305  0.00  0.00            
ATOM   4954  OD1 ASN A 609      49.077  39.815  32.982  0.00  0.00            
ATOM   4955  ND2 ASN A 609      49.684  37.723  33.325  0.00  0.00            
ATOM   4956  C   ASN A 609      50.605  41.726  34.502  0.00  0.00            
ATOM   4957  O   ASN A 609      50.438  41.482  35.745  0.00  0.00            
ATOM   4958  N   GLU A 610      49.961  42.692  33.855  0.00  0.00            
ATOM   4959  CA  GLU A 610      48.906  43.566  34.407  0.00  0.00            
ATOM   4960  CB  GLU A 610      48.358  44.581  33.403  0.00  0.00            
ATOM   4961  CG  GLU A 610      49.348  45.697  32.987  0.00  0.00            
ATOM   4962  CD  GLU A 610      50.453  45.328  32.019  0.00  0.00            
ATOM   4963  OE1 GLU A 610      50.627  44.196  31.511  0.00  0.00            
ATOM   4964  OE2 GLU A 610      51.129  46.318  31.638  0.00  0.00            
ATOM   4965  C   GLU A 610      47.698  42.817  35.084  0.00  0.00            
ATOM   4966  O   GLU A 610      47.020  43.499  35.873  0.00  0.00            
ATOM   4967  N   GLU A 611      47.361  41.537  34.794  0.00  0.00            
ATOM   4968  CA  GLU A 611      46.323  40.774  35.440  0.00  0.00            
ATOM   4969  CB  GLU A 611      45.988  39.584  34.536  0.00  0.00            
ATOM   4970  CG  GLU A 611      44.653  38.977  35.032  0.00  0.00            
ATOM   4971  CD  GLU A 611      43.371  39.663  34.470  0.00  0.00            
ATOM   4972  OE1 GLU A 611      42.323  39.020  34.160  0.00  0.00            
ATOM   4973  OE2 GLU A 611      43.322  40.885  34.577  0.00  0.00            
ATOM   4974  C   GLU A 611      46.756  40.343  36.902  0.00  0.00            
ATOM   4975  O   GLU A 611      45.973  40.404  37.846  0.00  0.00            
ATOM   4976  N   ASN A 612      48.058  40.070  37.097  0.00  0.00            
ATOM   4977  CA  ASN A 612      48.587  39.539  38.386  0.00  0.00            
ATOM   4978  CB  ASN A 612      49.848  38.705  38.162  0.00  0.00            
ATOM   4979  CG  ASN A 612      49.617  37.565  37.176  0.00  0.00            
ATOM   4980  OD1 ASN A 612      48.486  37.106  36.926  0.00  0.00            
ATOM   4981  ND2 ASN A 612      50.783  37.117  36.611  0.00  0.00            
ATOM   4982  C   ASN A 612      48.825  40.727  39.381  0.00  0.00            
ATOM   4983  O   ASN A 612      48.633  40.611  40.598  0.00  0.00            
ATOM   4984  N   GLU A 613      49.321  41.830  38.802  0.00  0.00            
ATOM   4985  CA  GLU A 613      49.638  43.138  39.431  0.00  0.00            
ATOM   4986  CB  GLU A 613      50.216  44.051  38.328  0.00  0.00            
ATOM   4987  CG  GLU A 613      50.382  45.537  38.703  0.00  0.00            
ATOM   4988  CD  GLU A 613      51.016  46.304  37.606  0.00  0.00            
ATOM   4989  OE1 GLU A 613      50.575  46.227  36.465  0.00  0.00            
ATOM   4990  OE2 GLU A 613      51.994  47.030  37.895  0.00  0.00            
ATOM   4991  C   GLU A 613      48.490  43.708  40.245  0.00  0.00            
ATOM   4992  O   GLU A 613      48.691  44.033  41.419  0.00  0.00            
ATOM   4993  N   ASP A 614      47.270  43.628  39.725  0.00  0.00            
ATOM   4994  CA  ASP A 614      46.066  44.143  40.468  0.00  0.00            
ATOM   4995  CB  ASP A 614      44.815  44.044  39.644  0.00  0.00            
ATOM   4996  CG  ASP A 614      43.605  44.596  40.395  0.00  0.00            
ATOM   4997  OD1 ASP A 614      42.864  43.817  41.020  0.00  0.00            
ATOM   4998  OD2 ASP A 614      43.428  45.841  40.462  0.00  0.00            
ATOM   4999  C   ASP A 614      45.843  43.498  41.850  0.00  0.00            
ATOM   5000  O   ASP A 614      45.261  44.131  42.742  0.00  0.00            
ATOM   5001  N   ILE A 615      46.237  42.215  41.970  0.00  0.00            
ATOM   5002  CA  ILE A 615      46.211  41.495  43.231  0.00  0.00            
ATOM   5003  CB  ILE A 615      46.080  39.976  42.929  0.00  0.00            
ATOM   5004  CG2 ILE A 615      46.569  39.101  44.083  0.00  0.00            
ATOM   5005  CG1 ILE A 615      44.623  39.453  42.664  0.00  0.00            
ATOM   5006  CD1 ILE A 615      43.920  40.201  41.536  0.00  0.00            
ATOM   5007  C   ILE A 615      47.387  41.864  44.216  0.00  0.00            
ATOM   5008  O   ILE A 615      47.100  42.075  45.386  0.00  0.00            
ATOM   5009  N   LEU A 616      48.564  42.078  43.670  0.00  0.00            
ATOM   5010  CA  LEU A 616      49.761  42.414  44.469  0.00  0.00            
ATOM   5011  CB  LEU A 616      50.945  42.399  43.484  0.00  0.00            
ATOM   5012  CG  LEU A 616      51.420  41.019  42.857  0.00  0.00            
ATOM   5013  CD1 LEU A 616      52.763  41.105  42.072  0.00  0.00            
ATOM   5014  CD2 LEU A 616      51.615  39.971  43.902  0.00  0.00            
ATOM   5015  C   LEU A 616      49.585  43.874  45.021  0.00  0.00            
ATOM   5016  O   LEU A 616      50.031  44.015  46.136  0.00  0.00            
ATOM   5017  N   GLU A 617      48.830  44.749  44.346  0.00  0.00            
ATOM   5018  CA  GLU A 617      48.363  46.043  44.829  0.00  0.00            
ATOM   5019  CB  GLU A 617      47.542  46.828  43.779  0.00  0.00            
ATOM   5020  CG  GLU A 617      48.600  47.312  42.709  0.00  0.00            
ATOM   5021  CD  GLU A 617      49.189  48.686  42.955  0.00  0.00            
ATOM   5022  OE1 GLU A 617      49.571  48.884  44.154  0.00  0.00            
ATOM   5023  OE2 GLU A 617      49.298  49.563  42.019  0.00  0.00            
ATOM   5024  C   GLU A 617      47.671  45.936  46.143  0.00  0.00            
ATOM   5025  O   GLU A 617      47.941  46.728  47.043  0.00  0.00            
ATOM   5026  N   ASP A 618      46.737  44.998  46.199  0.00  0.00            
ATOM   5027  CA  ASP A 618      45.790  44.859  47.345  0.00  0.00            
ATOM   5028  CB  ASP A 618      44.581  44.000  46.953  0.00  0.00            
ATOM   5029  CG  ASP A 618      43.708  44.670  45.893  0.00  0.00            
ATOM   5030  OD1 ASP A 618      43.754  45.888  45.665  0.00  0.00            
ATOM   5031  OD2 ASP A 618      42.858  44.028  45.278  0.00  0.00            
ATOM   5032  C   ASP A 618      46.471  44.122  48.513  0.00  0.00            
ATOM   5033  O   ASP A 618      46.177  44.475  49.669  0.00  0.00            
ATOM   5034  N   ILE A 619      47.392  43.224  48.234  0.00  0.00            
ATOM   5035  CA  ILE A 619      48.314  42.580  49.184  0.00  0.00            
ATOM   5036  CB  ILE A 619      49.041  41.485  48.324  0.00  0.00            
ATOM   5037  CG2 ILE A 619      50.283  41.048  49.098  0.00  0.00            
ATOM   5038  CG1 ILE A 619      48.093  40.281  47.965  0.00  0.00            
ATOM   5039  CD1 ILE A 619      48.842  39.136  47.199  0.00  0.00            
ATOM   5040  C   ILE A 619      49.189  43.641  49.934  0.00  0.00            
ATOM   5041  O   ILE A 619      49.141  43.779  51.175  0.00  0.00            
ATOM   5042  N   VAL A 620      49.925  44.494  49.170  0.00  0.00            
ATOM   5043  CA  VAL A 620      50.776  45.521  49.759  0.00  0.00            
ATOM   5044  CB  VAL A 620      51.717  46.204  48.763  0.00  0.00            
ATOM   5045  CG1 VAL A 620      52.668  45.135  48.181  0.00  0.00            
ATOM   5046  CG2 VAL A 620      51.187  47.046  47.609  0.00  0.00            
ATOM   5047  C   VAL A 620      49.938  46.567  50.467  0.00  0.00            
ATOM   5048  O   VAL A 620      50.465  47.108  51.464  0.00  0.00            
ATOM   5049  N   LEU A 621      48.727  46.858  50.088  0.00  0.00            
ATOM   5050  CA  LEU A 621      47.749  47.673  50.874  0.00  0.00            
ATOM   5051  CB  LEU A 621      46.467  48.161  50.076  0.00  0.00            
ATOM   5052  CG  LEU A 621      45.346  48.857  50.856  0.00  0.00            
ATOM   5053  CD1 LEU A 621      45.896  50.132  51.393  0.00  0.00            
ATOM   5054  CD2 LEU A 621      44.139  49.124  49.960  0.00  0.00            
ATOM   5055  C   LEU A 621      47.225  46.983  52.202  0.00  0.00            
ATOM   5056  O   LEU A 621      47.264  47.557  53.297  0.00  0.00            
ATOM   5057  N   THR A 622      46.962  45.686  52.150  0.00  0.00            
ATOM   5058  CA  THR A 622      46.592  44.840  53.272  0.00  0.00            
ATOM   5059  CB  THR A 622      46.121  43.472  52.827  0.00  0.00            
ATOM   5060  CG2 THR A 622      45.655  42.588  53.959  0.00  0.00            
ATOM   5061  OG1 THR A 622      45.068  43.607  51.861  0.00  0.00
[truncated: 733,852 more chars]
